# Supplementary material for: Poly[[(1,10-phenanthroline-κ2 N,N′)zinc]-μ-2,5-bis­(all­yloxy)terephthalato-κ2 O 1:O 4]
Source: Acta Crystallogr Sect E Struct Rep Online. 2011 Jun 18;67(Pt 7):m936. doi: 10.1107/S1600536811022392 (PMC3151955; doi:10.1107/S1600536811022392)
Supplement: Supplementary file 1 [file e-67-0m936-sup1.cif]

##############################################################################
#                                                                            #
# This CIF contains the data in a paper accepted for publication in          #
# Acta Crystallographica Section E. It conforms to the requirements of       #
# Notes for Authors for Acta Crystallographica Section E, and has been       #
# peer reviewed under the auspices of the IUCr Commission on Journals.       #
#                                                                            #
# Full details of the Crystallographic Information File format               #
# are given in the paper "The Crystallographic Information File (CIF):       #
# a New Standard Archive File for Crystallography" by S. R. Hall, F. H.      #
# Allen and I. D. Brown [Acta Cryst. (1991), A47, 655-685].                  #
#                                                                            #
# The current version of the core CIF dictionary is obtainable from          #
# ftp://ftp.iucr.org/pub/cif_core.dic.                                       #
#                                                                            #
# Software is freely available for graphical display of the structure(s)     #
# in this CIF. For information consult the CIF software page                 #
# http://www.iucr.org/resources/cif/software.                                #
#                                                                            #
# This file may be used for bona fide research purposes within the           #
# scientific community so long as proper attribution is given to the journal # 
# article from which it was obtained.                                        #
#                                                                            #
##############################################################################
data_global
_audit_creation_method     'form.cif (version 2.0)'
_journal_data_validation_number     ?
_journal_date_recd_electronic     2011-05-29
_journal_date_accepted     2011-06-09
_journal_name_full     'Acta Crystallographica, Section E'
_journal_year     2011
_journal_volume     67
_journal_issue      7
_journal_page_first     m936
_journal_page_last     m936
_journal_paper_category     QM
_journal_coeditor_code     VN2012
loop_
    _publ_contact_author_name
    _publ_contact_author_address
    _publ_contact_author_email
    _publ_contact_author_fax
    _publ_contact_author_phone
    'Qingzeng Zhu'
;
School of Chemistry and Chemical Engineering,
Shandong University,
Jinan 250100,
People's Republic of China
;
 'qzzhu521@163.com' '0086-531-88362866' '0086-531-88364066'
_publ_section_title
;\
Poly[[(1,10-phenanthroline-\k^2^<i>N</i>,<i>N</i>')zinc]-\m-2,5-bis(allyloxy)\
terephthalato-\k^2^<i>O</i>^1^:<i>O</i>^4^]
;
loop_
    _publ_author_name
    _publ_author_footnote
    _publ_author_address
    'Hu, Ruofei' .
;
School of Chemistry and Chemical Engineering,
Shandong University,
Jinan 250100,
People's Republic of China
;
    'Hu, Yuanying' .
;
School of Chemistry and Chemical Engineering,
Shandong University,
Jinan 250100,
People's Republic of China
;
    'Zhu, Qingzeng' .
;
School of Chemistry and Chemical Engineering,
Shandong University,
Jinan 250100,
People's Republic of China
;
data_I
_audit_creation_method     SHELXL-97
_chemical_name_systematic
;
Poly[[(1,10-phenanthroline-\k^2^<i>N</i>,<i>N</i>')zinc]-\m-2,5-
bis(allyloxy)terephthalato-\k^2^<i>O</i>^1^:<i>O</i>^4^]
;
_chemical_name_common     ?
_chemical_formula_moiety     'C26 H20 N2 O6 Zn'
_chemical_formula_sum     'C26 H20 N2 O6 Zn'
_chemical_formula_iupac     '[Zn (C14 H12 O6) (C12 H8 N2)]'
_chemical_formula_weight     521.81
_chemical_melting_point     ?
_symmetry_cell_setting     monoclinic
_symmetry_space_group_name_H-M     'C 2/c'
_symmetry_space_group_name_Hall     '-C 2yc'
loop_
    _symmetry_equiv_pos_as_xyz
    'x, y, z'
    '-x, y, -z+1/2'
    'x+1/2, y+1/2, z'
    '-x+1/2, y+1/2, -z+1/2'
    '-x, -y, -z'
    'x, -y, z-1/2'
    '-x+1/2, -y+1/2, -z'
    'x+1/2, -y+1/2, z-1/2'
_cell_length_a     21.428(10)
_cell_length_b     9.458(4)
_cell_length_c     12.897(6)
_cell_angle_alpha     90.00
_cell_angle_beta     118.462(5)
_cell_angle_gamma     90.00
_cell_volume     2297.9(18)
_cell_formula_units_Z     4
_cell_measurement_reflns_used     80
_cell_measurement_theta_min     2.41
_cell_measurement_theta_max     27.19
_cell_measurement_temperature     293(2)
_exptl_crystal_description     block
_exptl_crystal_colour     pink
_exptl_crystal_size_max     0.25
_exptl_crystal_size_mid     0.23
_exptl_crystal_size_min     0.22
_exptl_crystal_density_diffrn     1.508
_exptl_crystal_density_meas     ?
_exptl_crystal_density_method     'not measured'
_exptl_crystal_F_000     1072
_exptl_absorpt_coefficient_mu     1.115
_exptl_absorpt_correction_type     multi-scan
_exptl_absorpt_process_details     '(SADABS; Sheldrick, 1996)'
_exptl_absorpt_correction_T_min     0.7679
_exptl_absorpt_correction_T_max     0.7915
_exptl_special_details
;
;
_diffrn_ambient_temperature     293(2)
_diffrn_radiation_type     MoK\a
_diffrn_radiation_wavelength     0.71073
_diffrn_radiation_source     'fine-focus sealed tube'
_diffrn_radiation_monochromator     graphite
_diffrn_measurement_device_type     'Bruker P4'
_diffrn_measurement_method     \w
_diffrn_detector_area_resol_mean     ?
_diffrn_reflns_number     8294
_diffrn_reflns_av_R_equivalents     0.0276
_diffrn_reflns_av_sigmaI/netI     0.0259
_diffrn_reflns_theta_min     3.90
_diffrn_reflns_theta_max     27.49
_diffrn_reflns_theta_full     27.49
_diffrn_measured_fraction_theta_max     0.965
_diffrn_measured_fraction_theta_full     0.965
_diffrn_reflns_limit_h_min     -27
_diffrn_reflns_limit_h_max     27
_diffrn_reflns_limit_k_min     -12
_diffrn_reflns_limit_k_max     7
_diffrn_reflns_limit_l_min     -16
_diffrn_reflns_limit_l_max     16
_diffrn_standards_number     0
_diffrn_standards_interval_count     ?
_diffrn_standards_interval_time     0
_diffrn_standards_decay_%     0
_refine_special_details
;
Refinement of <i>F</i>^2^ against ALL reflections. The weighted <i>R</i>-factor
<i>wR</i> and goodness of fit <i>S</i> are based on <i>F</i>^2^, conventional
<i>R</i>-factors <i>R</i> are based on <i>F</i>, with <i>F</i> set to zero for
negative <i>F</i>^2^. The threshold expression of <i>F</i>^2^ >
\s(<i>F</i>^2^) is used only for calculating <i>R</i>-factors(gt) <i>etc</i>.
and is not relevant to the choice of reflections for refinement.
<i>R</i>-factors based on <i>F</i>^2^ are statistically about twice as large
as those based on <i>F</i>, and <i>R</i>- factors based on ALL data will be
even larger.
;
_reflns_number_total     2546
_reflns_number_gt     2325
_reflns_threshold_expression     I>2\s(I)
_refine_ls_structure_factor_coef     Fsqd
_refine_ls_matrix_type     full
_refine_ls_R_factor_all     0.0324
_refine_ls_R_factor_gt     0.0293
_refine_ls_wR_factor_gt     0.0758
_refine_ls_wR_factor_ref     0.0776
_refine_ls_goodness_of_fit_ref     1.043
_refine_ls_restrained_S_all     1.043
_refine_ls_number_reflns     2546
_refine_ls_number_parameters     159
_refine_ls_number_restraints     0
_refine_ls_hydrogen_treatment     constr
_refine_ls_weighting_scheme     calc
_refine_ls_weighting_details
         'calc w=1/[\s^2^(Fo^2^)+(0.0463P)^2^+0.9430P] where P=(Fo^2^+2Fc^2^)/3'
_atom_sites_solution_hydrogens     geom
_atom_sites_solution_primary     direct
_atom_sites_solution_secondary     difmap
_refine_ls_shift/su_max     0.001
_refine_ls_shift/su_mean     0.000
_refine_diff_density_max     0.318
_refine_diff_density_min     -0.344
_refine_ls_extinction_method     none
_refine_ls_extinction_coef     ?
loop_
    _atom_type_symbol
    _atom_type_description
    _atom_type_scat_dispersion_real
    _atom_type_scat_dispersion_imag
    _atom_type_scat_source
    'C' 'C' 0.0033 0.0016
                         'International Tables Vol C Tables 4.2.6.8 and 6.1.1.4'
    'N' 'N' 0.0061 0.0033
                         'International Tables Vol C Tables 4.2.6.8 and 6.1.1.4'
    'O' 'O' 0.0106 0.0060
                         'International Tables Vol C Tables 4.2.6.8 and 6.1.1.4'
    'Zn' 'Zn' 0.2839 1.4301
                         'International Tables Vol C Tables 4.2.6.8 and 6.1.1.4'
    'H' 'H' 0.0000 0.0000
                         'International Tables Vol C Tables 4.2.6.8 and 6.1.1.4'
_computing_data_collection     'APEX2 (Bruker, 2007)'
_computing_cell_refinement     'SAINT-Plus (Bruker, 2007)'
_computing_data_reduction     'SAINT-Plus (Bruker, 2007)'
_computing_structure_solution     'SHELXS97 (Sheldrick, 2008)'
_computing_structure_refinement     'SHELXL97 (Sheldrick, 2008)'
_computing_molecular_graphics     'SHELXTL (Sheldrick, 2008)'
_computing_publication_material     'SHELXTL (Sheldrick, 2008)'
loop_
    _atom_site_type_symbol
    _atom_site_label
    _atom_site_fract_x
    _atom_site_fract_y
    _atom_site_fract_z
    _atom_site_U_iso_or_equiv
    _atom_site_adp_type
    _atom_site_calc_flag
    _atom_site_refinement_flags
    _atom_site_occupancy
    _atom_site_symmetry_multiplicity
    _atom_site_disorder_assembly
    _atom_site_disorder_group
    Zn Zn1 1.0000 0.52903(2) 0.7500 0.02792(10) Uani d S 1 2 . .
    O O1 0.89786(8) 0.40767(17) 0.77262(12) 0.0557(4) Uani d . 1 1 . .
    O O2 0.91910(6) 0.43004(14) 0.62292(11) 0.0391(3) Uani d . 1 1 . .
    O O3 0.80413(7) 0.19659(16) 0.73891(11) 0.0514(4) Uani d . 1 1 . .
    N N1 0.97095(7) 0.69874(13) 0.82237(11) 0.0301(3) Uani d . 1 1 . .
    C C1 0.88075(8) 0.38949(16) 0.66788(14) 0.0336(3) Uani d . 1 1 . .
    C C2 0.81280(8) 0.31540(16) 0.58400(14) 0.0312(3) Uani d . 1 1 . .
    C C3 0.77669(8) 0.22152(18) 0.62095(14) 0.0337(3) Uani d . 1 1 . .
    C C4 0.78541(8) 0.34259(17) 0.46410(15) 0.0345(3) Uani d . 1 1 . .
    H H4 0.8092 0.4055 0.4398 0.041 Uiso calc R 1 1 . .
    C C5 0.76293(11) 0.1225(3) 0.78059(18) 0.0574(5) Uani d . 1 1 . .
    H H5A 0.7644 0.0218 0.7674 0.069 Uiso calc R 1 1 . .
    H H5B 0.7139 0.1533 0.7381 0.069 Uiso calc R 1 1 . .
    C C6 0.79184(12) 0.1506(3) 0.90851(19) 0.0650(6) Uani d . 1 1 . .
    H H6 0.7738 0.0967 0.9484 0.078 Uiso calc R 1 1 . .
    C C7 0.83955(14) 0.2426(3) 0.9693(2) 0.0753(7) Uani d . 1 1 . .
    H H7A 0.8592 0.2989 0.9331 0.090 Uiso calc R 1 1 . .
    H H7B 0.8545 0.2528 1.0494 0.090 Uiso calc R 1 1 . .
    C C8 0.94114(9) 0.6966(2) 0.89252(16) 0.0409(4) Uani d . 1 1 . .
    H H8 0.9341 0.6100 0.9195 0.049 Uiso calc R 1 1 . .
    C C9 0.92019(11) 0.8196(2) 0.92674(18) 0.0503(5) Uani d . 1 1 . .
    H H9 0.8989 0.8143 0.9748 0.060 Uiso calc R 1 1 . .
    C C10 0.93107(11) 0.9478(2) 0.88954(18) 0.0482(5) Uani d . 1 1 . .
    H H10 0.9163 1.0302 0.9108 0.058 Uiso calc R 1 1 . .
    C C11 0.96472(10) 0.95499(17) 0.81881(15) 0.0390(4) Uani d . 1 1 . .
    C C12 0.98315(8) 0.82583(15) 0.78693(13) 0.0290(3) Uani d . 1 1 . .
    C C13 0.98266(11) 1.0847(2) 0.78170(17) 0.0508(5) Uani d . 1 1 . .
    H H13 0.9700 1.1703 0.8020 0.061 Uiso calc R 1 1 . .
loop_
    _atom_site_aniso_label
    _atom_site_aniso_U_11
    _atom_site_aniso_U_22
    _atom_site_aniso_U_33
    _atom_site_aniso_U_12
    _atom_site_aniso_U_13
    _atom_site_aniso_U_23
    Zn1 0.02088(14) 0.02229(15) 0.03263(15) 0.000 0.00630(10) 0.000
    O1 0.0577(8) 0.0624(9) 0.0399(7) -0.0299(7) 0.0174(6) -0.0169(6)
    O2 0.0269(5) 0.0430(6) 0.0418(6) -0.0118(5) 0.0118(5) -0.0097(5)
    O3 0.0367(7) 0.0751(10) 0.0331(6) -0.0212(6) 0.0091(5) 0.0021(6)
    N1 0.0270(6) 0.0291(6) 0.0329(6) -0.0017(5) 0.0132(5) -0.0011(5)
    C1 0.0248(7) 0.0271(8) 0.0398(8) -0.0029(6) 0.0081(6) -0.0056(6)
    C2 0.0214(7) 0.0311(8) 0.0365(8) -0.0030(5) 0.0101(6) -0.0066(6)
    C3 0.0246(7) 0.0370(8) 0.0344(8) -0.0036(6) 0.0099(6) -0.0026(6)
    C4 0.0252(7) 0.0353(8) 0.0393(8) -0.0064(6) 0.0124(6) -0.0027(6)
    C5 0.0450(11) 0.0793(15) 0.0469(11) -0.0162(10) 0.0210(9) 0.0023(10)
    C6 0.0535(12) 0.0975(19) 0.0473(11) -0.0056(12) 0.0266(10) 0.0018(12)
    C7 0.0639(15) 0.103(2) 0.0546(13) -0.0002(14) 0.0251(12) -0.0175(14)
    C8 0.0395(9) 0.0452(10) 0.0427(9) -0.0084(7) 0.0235(8) -0.0055(7)
    C9 0.0469(10) 0.0625(13) 0.0518(11) -0.0080(9) 0.0320(9) -0.0180(9)
    C10 0.0451(10) 0.0499(11) 0.0482(10) 0.0069(8) 0.0211(9) -0.0151(8)
    C11 0.0418(9) 0.0318(9) 0.0348(8) 0.0056(7) 0.0113(7) -0.0054(6)
    C12 0.0271(7) 0.0263(7) 0.0275(7) 0.0009(5) 0.0082(6) -0.0016(5)
    C13 0.0718(14) 0.0241(8) 0.0441(10) 0.0068(8) 0.0175(9) -0.0022(7)
_geom_special_details
;
All e.s.d.'s (except the e.s.d. in the dihedral angle between two l.s. planes)
are estimated using the full covariance matrix. The cell e.s.d.'s are taken
into account individually in the estimation of e.s.d.'s in distances, angles
and torsion angles; correlations between e.s.d.'s in cell parameters are only
used when they are defined by crystal symmetry. An approximate (isotropic)
treatment of cell e.s.d.'s is used for estimating e.s.d.'s involving l.s.
planes.
;
loop_
    _geom_bond_atom_site_label_1
    _geom_bond_atom_site_label_2
    _geom_bond_site_symmetry_2
    _geom_bond_distance
    _geom_bond_publ_flag
    Zn1 O2 . 1.9647(12) ?
    Zn1 O2 2_756 1.9647(12) ?
    Zn1 N1 . 2.0949(14) ?
    Zn1 N1 2_756 2.0950(14) ?
    O1 C1 . 1.232(2) ?
    O2 C1 . 1.270(2) ?
    O3 C3 . 1.365(2) ?
    O3 C5 . 1.418(2) ?
    N1 C8 . 1.333(2) ?
    N1 C12 . 1.355(2) ?
    C1 C2 . 1.510(2) ?
    C2 C4 . 1.392(2) ?
    C2 C3 . 1.402(2) ?
    C3 C4 7_656 1.397(2) ?
    C4 C3 7_656 1.397(2) ?
    C4 H4 . 0.9300 ?
    C5 C6 . 1.484(3) ?
    C5 H5A . 0.9700 ?
    C5 H5B . 0.9700 ?
    C6 C7 . 1.285(4) ?
    C6 H6 . 0.9300 ?
    C7 H7A . 0.9300 ?
    C7 H7B . 0.9300 ?
    C8 C9 . 1.392(3) ?
    C8 H8 . 0.9300 ?
    C9 C10 . 1.365(3) ?
    C9 H9 . 0.9300 ?
    C10 C11 . 1.408(3) ?
    C10 H10 . 0.9300 ?
    C11 C12 . 1.404(2) ?
    C11 C13 . 1.434(3) ?
    C12 C12 2_756 1.444(3) ?
    C13 C13 2_756 1.342(4) ?
    C13 H13 . 0.9300 ?
loop_
    _geom_angle_atom_site_label_1
    _geom_angle_atom_site_label_2
    _geom_angle_atom_site_label_3
    _geom_angle_site_symmetry_1
    _geom_angle_site_symmetry_3
    _geom_angle
    _geom_angle_publ_flag
    O2 Zn1 O2 . 2_756 123.08(8) ?
    O2 Zn1 N1 . . 113.91(6) ?
    O2 Zn1 N1 2_756 . 108.96(6) ?
    O2 Zn1 N1 . 2_756 108.96(6) ?
    O2 Zn1 N1 2_756 2_756 113.91(6) ?
    N1 Zn1 N1 . 2_756 79.98(8) ?
    C1 O2 Zn1 . . 105.59(11) ?
    C3 O3 C5 . . 119.50(14) ?
    C8 N1 C12 . . 118.32(14) ?
    C8 N1 Zn1 . . 129.09(11) ?
    C12 N1 Zn1 . . 112.55(10) ?
    O1 C1 O2 . . 122.65(14) ?
    O1 C1 C2 . . 122.14(15) ?
    O2 C1 C2 . . 115.21(14) ?
    C4 C2 C3 . . 119.07(14) ?
    C4 C2 C1 . . 117.55(14) ?
    C3 C2 C1 . . 123.39(15) ?
    O3 C3 C4 . 7_656 122.92(15) ?
    O3 C3 C2 . . 118.29(14) ?
    C4 C3 C2 7_656 . 118.79(15) ?
    C2 C4 C3 . 7_656 122.14(15) ?
    C2 C4 H4 . . 118.9 ?
    C3 C4 H4 7_656 . 118.9 ?
    O3 C5 C6 . . 109.10(18) ?
    O3 C5 H5A . . 109.9 ?
    C6 C5 H5A . . 109.9 ?
    O3 C5 H5B . . 109.9 ?
    C6 C5 H5B . . 109.9 ?
    H5A C5 H5B . . 108.3 ?
    C7 C6 C5 . . 126.0(2) ?
    C7 C6 H6 . . 117.0 ?
    C5 C6 H6 . . 117.0 ?
    C6 C7 H7A . . 120.0 ?
    C6 C7 H7B . . 120.0 ?
    H7A C7 H7B . . 120.0 ?
    N1 C8 C9 . . 122.23(17) ?
    N1 C8 H8 . . 118.9 ?
    C9 C8 H8 . . 118.9 ?
    C10 C9 C8 . . 119.77(16) ?
    C10 C9 H9 . . 120.1 ?
    C8 C9 H9 . . 120.1 ?
    C9 C10 C11 . . 119.75(16) ?
    C9 C10 H10 . . 120.1 ?
    C11 C10 H10 . . 120.1 ?
    C12 C11 C10 . . 116.75(16) ?
    C12 C11 C13 . . 119.27(17) ?
    C10 C11 C13 . . 123.96(16) ?
    N1 C12 C11 . . 123.14(14) ?
    N1 C12 C12 . 2_756 117.39(8) ?
    C11 C12 C12 . 2_756 119.47(10) ?
    C13 C13 C11 2_756 . 121.18(11) ?
    C13 C13 H13 2_756 . 119.4 ?
    C11 C13 H13 . . 119.4 ?
loop_
    _geom_torsion_atom_site_label_1
    _geom_torsion_atom_site_label_2
    _geom_torsion_atom_site_label_3
    _geom_torsion_atom_site_label_4
    _geom_torsion_site_symmetry_1
    _geom_torsion_site_symmetry_2
    _geom_torsion_site_symmetry_3
    _geom_torsion_site_symmetry_4
    _geom_torsion
    _geom_torsion_publ_flag
    O2 Zn1 O2 C1 2_756 . . . 78.15(10) ?
    N1 Zn1 O2 C1 . . . . -57.33(12) ?
    N1 Zn1 O2 C1 2_756 . . . -144.52(10) ?
    O2 Zn1 N1 C8 . . . . 72.39(16) ?
    O2 Zn1 N1 C8 2_756 . . . -69.20(15) ?
    N1 Zn1 N1 C8 2_756 . . . 178.81(18) ?
    O2 Zn1 N1 C12 . . . . -105.20(11) ?
    O2 Zn1 N1 C12 2_756 . . . 113.21(11) ?
    N1 Zn1 N1 C12 2_756 . . . 1.21(7) ?
    Zn1 O2 C1 O1 . . . . -3.4(2) ?
    Zn1 O2 C1 C2 . . . . 177.38(10) ?
    O1 C1 C2 C4 . . . . 157.66(17) ?
    O2 C1 C2 C4 . . . . -23.1(2) ?
    O1 C1 C2 C3 . . . . -22.5(2) ?
    O2 C1 C2 C3 . . . . 156.76(15) ?
    C5 O3 C3 C4 . . . 7_656 -11.2(3) ?
    C5 O3 C3 C2 . . . . 169.03(18) ?
    C4 C2 C3 O3 . . . . -179.70(15) ?
    C1 C2 C3 O3 . . . . 0.5(2) ?
    C4 C2 C3 C4 . . . 7_656 0.5(3) ?
    C1 C2 C3 C4 . . . 7_656 -179.32(14) ?
    C3 C2 C4 C3 . . . 7_656 -0.5(3) ?
    C1 C2 C4 C3 . . . 7_656 179.32(15) ?
    C3 O3 C5 C6 . . . . -160.82(19) ?
    O3 C5 C6 C7 . . . . 9.4(4) ?
    C12 N1 C8 C9 . . . . 2.2(3) ?
    Zn1 N1 C8 C9 . . . . -175.24(14) ?
    N1 C8 C9 C10 . . . . -1.0(3) ?
    C8 C9 C10 C11 . . . . -1.3(3) ?
    C9 C10 C11 C12 . . . . 2.2(3) ?
    C9 C10 C11 C13 . . . . -175.80(19) ?
    C8 N1 C12 C11 . . . . -1.2(2) ?
    Zn1 N1 C12 C11 . . . . 176.68(12) ?
    C8 N1 C12 C12 . . . 2_756 178.70(17) ?
    Zn1 N1 C12 C12 . . . 2_756 -3.4(2) ?
    C10 C11 C12 N1 . . . . -1.0(2) ?
    C13 C11 C12 N1 . . . . 177.11(15) ?
    C10 C11 C12 C12 . . . 2_756 179.11(18) ?
    C13 C11 C12 C12 . . . 2_756 -2.8(3) ?
    C12 C11 C13 C13 . . . 2_756 -0.7(3) ?
    C10 C11 C13 C13 . . . 2_756 177.2(2) ?
