# Supplementary material for: Poly[[(1,10-phenanthroline-κ2 N,N′)zinc]-μ-2,5-bis­(all­yloxy)terephthalato-κ2 O 1:O 4]
Source: Acta Crystallogr Sect E Struct Rep Online. 2011 Jun 18;67(Pt 7):m936. doi: 10.1107/S1600536811022392 (PMC3151955; doi:10.1107/S1600536811022392)
Supplement: Supplementary file 2 [file e-67-0m936-Isup2.hkl]

# 
# h,k,l, Fc-squared, Fo-squared, sigma(Fo-squared) and status flag 
# 
data_I
_shelx_title ' A in  C2/c' 
_shelx_refln_list_code          4 
_shelx_F_calc_maximum      137.38 
_exptl_crystal_F_000      1072.00 
_reflns_d_resolution_high  0.7699 
 
loop_ 
 _symmetry_equiv_pos_as_xyz 
 'x, y, z' 
 '-x, y, -z+1/2' 
 'x+1/2, y+1/2, z' 
 '-x+1/2, y+1/2, -z+1/2' 
 '-x, -y, -z' 
 'x, -y, z-1/2' 
 '-x+1/2, -y+1/2, -z' 
 'x+1/2, -y+1/2, z-1/2' 
 
_cell_length_a    21.4280 
_cell_length_b     9.4580 
_cell_length_c    12.8970 
_cell_angle_alpha  90.000 
_cell_angle_beta  118.462 
_cell_angle_gamma  90.000 
 
_shelx_F_squared_multiplier     1.000 
 
loop_ 
 _refln_index_h 
 _refln_index_k 
 _refln_index_l 
 _refln_F_squared_calc 
 _refln_F_squared_meas 
 _refln_F_squared_sigma 
 _refln_observed_status 
   6   0   0      516.44      541.07     29.21 o 
   8   0   0      254.77      168.59      5.28 o 
  12   0   0     2761.27     2620.41     37.66 o 
  14   0   0     4945.80     5120.87     60.28 o 
  16   0   0     1096.47     1007.90     27.79 o 
  18   0   0      518.44      515.15     16.57 o 
  20   0   0       80.81       87.35     12.64 o 
  22   0   0      260.55      269.64     29.62 o 
  24   0   0      332.50      307.82     62.69 o 
   3   1   0      242.58      211.04      3.32 o 
   5   1   0      926.39     1220.75     14.40 o 
  13   1   0     2405.57     2428.24     34.54 o 
  15   1   0     2810.29     2740.95     37.25 o 
  17   1   0     2212.71     2180.26     29.19 o 
  19   1   0     1940.39     1941.48     39.57 o 
  21   1   0      781.23      812.81     23.15 o 
  23   1   0     1238.51     1213.50     38.22 o 
   0   2   0     1410.39     1187.97     15.29 o 
   4   2   0     1219.94      926.52     14.27 o 
   6   2   0       72.58       75.25      5.60 o 
  10   2   0     3522.37     3315.32     34.35 o 
  12   2   0     7543.51     7796.50     96.02 o 
  14   2   0     1968.38     1896.10     18.45 o 
  16   2   0     2487.08     2488.48     43.39 o 
  18   2   0     1366.15     1337.72     28.65 o 
  20   2   0     1041.69      985.68     27.30 o 
  22   2   0      798.09      738.69     36.27 o 
  24   2   0     1147.11     1094.07     53.81 o 
   1   3   0     2366.66     2495.74     50.42 o 
   3   3   0     3046.72     2833.18     46.41 o 
   7   3   0     4557.09     4509.04     43.92 o 
  11   3   0     7601.77     8271.20     72.15 o 
  13   3   0     6408.14     6851.10     84.98 o 
  15   3   0     2427.90     2513.56     48.75 o 
  17   3   0      838.79      857.20     22.91 o 
  19   3   0      697.30      682.60     19.26 o 
  21   3   0     1039.36     1049.90     46.77 o 
  23   3   0      358.01      354.38     28.77 o 
   0   4   0       35.03       40.29      5.96 o 
   2   4   0     5254.30     4973.68     61.01 o 
   4   4   0     4194.72     4536.82     48.95 o 
   6   4   0     8936.11     8452.60    210.93 o 
   8   4   0      607.91      529.97     10.63 o 
  10   4   0       85.28       97.78      8.36 o 
  12   4   0     1871.97     1748.47     32.63 o 
  14   4   0     1573.74     1690.36     35.07 o 
  16   4   0      508.58      538.15     16.41 o 
  18   4   0      717.37      697.89     21.61 o 
  20   4   0      545.32      505.55     16.52 o 
  22   4   0      523.93      501.05     32.15 o 
   1   5   0      471.72      500.11     12.37 o 
   3   5   0     9614.98     9961.30    126.78 o 
   5   5   0     9864.56    10115.58    129.99 o 
   7   5   0     4557.78     4749.49     46.00 o 
   9   5   0        8.83        6.97      4.46 o 
  11   5   0      121.46       97.09      7.78 o 
  13   5   0      529.55      518.56     16.60 o 
  15   5   0      384.50      385.36     17.35 o 
  17   5   0      700.00      679.49     17.80 o 
  19   5   0      209.02      184.69     13.12 o 
  21   5   0      592.42      618.17     19.62 o 
   0   6   0      681.56      741.80     20.04 o 
   2   6   0       63.16       46.43      2.51 o 
   4   6   0     5148.65     5298.69     81.72 o 
   6   6   0     3303.93     3663.58     34.99 o 
   8   6   0        7.38        8.08      4.73 o 
  10   6   0     1002.75     1029.85     21.89 o 
  12   6   0       24.73       34.69      7.89 o 
  14   6   0      359.11      379.89     15.18 o 
  16   6   0      466.42      467.91     23.52 o 
  18   6   0       14.53       24.39     10.47 o 
  20   6   0      275.11      298.60     20.76 o 
   1   7   0        6.73       12.67      5.91 o 
   3   7   0       63.32       78.89      3.69 o 
   5   7   0     2247.59     2256.52     49.48 o 
   7   7   0      129.53      154.40     10.18 o 
   9   7   0      730.21      757.41     22.30 o 
  11   7   0       10.71        2.37      7.59 o 
  13   7   0      232.26      229.14     12.81 o 
  15   7   0      191.78      176.78     11.50 o 
  17   7   0       70.64       50.68     13.38 o 
  19   7   0      318.81      330.33     20.85 o 
   0   8   0     2928.85     2954.25     92.30 o 
   2   8   0     1213.37     1258.54     26.51 o 
   4   8   0      114.53      135.42      8.98 o 
   6   8   0        0.21        2.36      4.60 o 
   8   8   0     1425.17     1437.66     38.37 o 
  10   8   0       35.57       27.89     11.22 o 
  12   8   0        4.14        9.85      5.46 o 
  14   8   0       22.19       17.44      6.65 o 
  16   8   0        2.46        7.86      6.63 o 
  18   8   0      522.88      554.64     34.16 o 
   1   9   0      448.08      418.87     27.55 o 
   3   9   0      363.98      325.77     20.26 o 
   5   9   0      380.24      383.36     21.06 o 
   7   9   0      208.24      193.50     31.76 o 
   9   9   0      113.32       98.94     17.10 o 
  11   9   0        2.36        6.92      6.23 o 
  13   9   0      198.62      183.92     20.26 o 
  15   9   0        4.77        6.10      7.39 o 
   2  10   0        1.45        3.07     13.78 o 
   4  10   0      118.81      126.72     20.32 o 
   6  10   0        4.08        3.80      9.02 o 
   8  10   0       14.44       12.88     12.83 o 
  10  10   0        0.74        1.65     10.61 o 
  12  10   0       86.49       49.10     17.71 o 
  14  10   0      211.78      215.52     18.88 o 
   1  11   0       45.04       46.68     14.68 o 
   3  11   0      503.59      469.68     27.40 o 
   5  11   0      180.50      201.01     18.60 o 
   7  11   0      610.21      670.91     42.49 o 
   9  11   0      264.15      288.67     25.06 o 
   0  12   0      154.52      160.12     62.39 o 
   2  12   0      152.33      135.14     19.93 o 
   4  12   0      122.87      141.02     19.10 o 
 -25   1   1        2.59        4.00      9.43 o 
 -23   1   1        2.20       10.45      5.23 o 
 -21   1   1       25.55       24.12     10.33 o 
 -19   1   1       42.12       45.21      6.13 o 
 -17   1   1      275.57      249.25      9.26 o 
 -15   1   1       12.88       24.97      3.82 o 
 -13   1   1     1177.09     1139.63     18.86 o 
 -11   1   1      673.73      627.56     26.47 o 
  -9   1   1        6.34        9.48      2.79 o 
  -7   1   1     4254.55     4382.83     72.68 o 
   9   1   1     5495.71     5638.08     64.28 o 
  11   1   1       38.30       61.65      8.02 o 
  13   1   1       70.44       71.18     11.15 o 
  15   1   1       51.55       55.68      9.91 o 
  17   1   1       61.66       50.10      8.30 o 
  19   1   1      247.57      231.43     12.94 o 
  21   1   1      405.23      373.01     23.43 o 
  23   1   1       45.69       49.69     19.50 o 
 -24   2   1       14.91        9.59     13.10 o 
 -22   2   1      298.10      285.20     25.57 o 
 -20   2   1      297.85      207.67     22.44 o 
 -18   2   1      253.16      229.76     17.55 o 
 -16   2   1      110.72      110.79      7.81 o 
 -14   2   1     1956.32     1962.51     38.48 o 
 -12   2   1       28.57       43.87      6.69 o 
 -10   2   1      266.19      203.83     15.33 o 
  -8   2   1     1917.78     1891.26     40.62 o 
  -6   2   1      508.08      488.86      7.18 o 
   0   2   1     1110.29      846.09     32.22 o 
   2   2   1       65.15       36.32      3.13 o 
   8   2   1       43.84       47.59      5.39 o 
  10   2   1      201.23      164.52      5.32 o 
  12   2   1       19.71       18.56      9.89 o 
  14   2   1      185.62      175.23     14.74 o 
  16   2   1      332.40      302.90     13.15 o 
  18   2   1      158.06      142.79     12.32 o 
  20   2   1      505.40      459.22     27.70 o 
  22   2   1       38.32       30.39     13.88 o 
 -23   3   1      982.33      973.48     39.56 o 
 -21   3   1      592.14      497.20     24.91 o 
 -19   3   1      800.98      738.29     27.85 o 
 -17   3   1      180.71      183.76     10.37 o 
 -15   3   1     1363.13     1283.64     40.07 o 
 -13   3   1      556.63      546.23     16.52 o 
 -11   3   1     1924.10     1814.74     18.66 o 
  -9   3   1       35.54       50.15      5.26 o 
  -7   3   1      751.83      721.25     25.87 o 
  -3   3   1     2284.93     2523.33     64.52 o 
  -1   3   1     3500.73     3318.42     51.27 o 
   1   3   1      911.95      987.28     15.28 o 
   3   3   1     6040.49     5781.67    120.10 o 
   7   3   1      510.74      383.89     16.25 o 
   9   3   1      114.69      101.77      5.09 o 
  11   3   1       71.65       76.55     12.94 o 
  13   3   1      663.61      636.48     18.16 o 
  15   3   1     1819.83     1830.13     36.94 o 
  17   3   1      467.72      402.08     17.25 o 
  19   3   1      596.79      572.05     20.15 o 
  21   3   1      355.40      324.89     19.26 o 
 -22   4   1      927.54      934.07     38.11 o 
 -20   4   1      801.87      741.31     22.40 o 
 -18   4   1      587.01      578.47     19.06 o 
 -16   4   1      886.43      900.22     17.86 o 
 -14   4   1      163.26      173.64      7.75 o 
 -12   4   1     5829.64     6129.49     55.70 o 
 -10   4   1     2527.98     2780.93     27.85 o 
  -4   4   1     2500.34     2362.60     28.19 o 
  -2   4   1     3694.98     3454.36     49.58 o 
   0   4   1     3363.75     3713.64     62.52 o 
   2   4   1     2377.76     2276.15     23.89 o 
   6   4   1     2895.58     2930.17     33.73 o 
   8   4   1     3207.53     3359.34     40.05 o 
  10   4   1      799.12      853.93     22.99 o 
  12   4   1     3532.53     3779.80     82.23 o 
  14   4   1     3844.90     3962.88     57.61 o 
  16   4   1     1981.33     1938.98     36.03 o 
  18   4   1     1022.84      988.40     34.13 o 
  20   4   1      241.53      243.19     16.35 o 
  22   4   1      215.45      218.14     19.36 o 
 -23   5   1      291.34      215.14     28.32 o 
 -21   5   1     1203.20     1286.21     35.70 o 
 -19   5   1      606.42      588.89     17.31 o 
 -17   5   1     1066.65     1070.48     24.96 o 
 -15   5   1     1066.76     1081.11     17.16 o 
 -13   5   1      533.16      547.64     13.30 o 
 -11   5   1     1834.93     1780.42     20.37 o 
  -9   5   1     1091.35     1047.23     18.70 o 
  -7   5   1     3635.20     3384.67     32.45 o 
  -5   5   1      954.12      873.44     15.45 o 
  -3   5   1     1367.72     1160.73     19.01 o 
  -1   5   1     3174.86     2959.11     44.64 o 
   1   5   1     1532.83     1520.40     23.16 o 
   3   5   1     4423.14     4547.85     43.03 o 
   5   5   1     8092.44     8371.57    104.86 o 
   7   5   1     1424.56     1387.54     25.54 o 
   9   5   1      335.45      328.19     14.08 o 
  11   5   1      463.19      456.23     14.01 o 
  13   5   1      281.63      281.50      9.82 o 
  15   5   1     1270.88     1215.78     29.45 o 
  17   5   1     1403.39     1368.21     44.21 o 
  19   5   1      308.20      345.11     16.35 o 
  21   5   1      427.74      407.22     18.14 o 
 -22   6   1       75.13       63.10     52.79 o 
 -20   6   1     1090.48     1201.72     39.98 o 
 -18   6   1     1174.63     1243.64     49.44 o 
 -16   6   1      881.57      858.97     17.96 o 
 -14   6   1     1254.12     1294.45     20.08 o 
 -12   6   1       65.82       65.63      7.42 o 
 -10   6   1     6386.30     6634.14    104.96 o 
  -8   6   1     1228.15     1268.25     17.17 o 
  -6   6   1     4507.01     4436.34     48.84 o 
  -4   6   1     1771.12     1847.12     34.55 o 
  -2   6   1     3583.44     3552.82     42.05 o 
   0   6   1     5101.12     5439.60     62.15 o 
   2   6   1     2369.00     2274.58     38.19 o 
   4   6   1     3033.25     3108.18     33.52 o 
   6   6   1     2849.30     2996.37     36.03 o 
   8   6   1     4425.20     4530.82     50.73 o 
  10   6   1     1436.09     1507.60     39.78 o 
  12   6   1     1101.82     1165.57     20.31 o 
  14   6   1     1028.86      987.31     23.46 o 
  16   6   1      816.46      775.26     23.93 o 
  18   6   1      844.86      935.12     76.44 o 
  20   6   1      188.61      167.83     19.56 o 
 -19   7   1      698.65      766.89     28.26 o 
 -17   7   1      555.81      568.22     22.29 o 
 -15   7   1      179.91      165.80      9.61 o 
 -13   7   1     1307.03     1390.67     25.96 o 
 -11   7   1      907.30      963.31     26.55 o 
  -9   7   1     5855.29     6086.47     97.50 o 
  -7   7   1     1106.84     1108.52     21.27 o 
  -5   7   1      887.91      849.72     16.11 o 
  -3   7   1     5751.09     6185.46     64.02 o 
  -1   7   1     8117.07     8426.45    105.90 o 
   1   7   1    18874.53    19957.18    461.79 o 
   3   7   1    10359.52    11080.92    135.17 o 
   5   7   1     3757.83     3904.37     50.79 o 
   7   7   1     5771.47     6279.46    155.91 o 
   9   7   1     2559.86     2711.85     44.51 o 
  11   7   1      622.49      661.29     18.80 o 
  13   7   1     1878.25     2009.79     38.32 o 
  15   7   1      505.79      502.44     16.43 o 
  17   7   1      937.36     1011.82     37.60 o 
  19   7   1      250.66      226.77     17.23 o 
 -18   8   1     1606.79     1705.76     81.21 o 
 -16   8   1     1411.76     1430.60     56.39 o 
 -14   8   1      748.44      737.14     29.35 o 
 -12   8   1     2025.37     2210.66     59.49 o 
 -10   8   1     1195.92     1203.58     26.09 o 
  -8   8   1     4224.97     4458.85     53.40 o 
  -6   8   1      359.72      343.00     10.58 o 
  -4   8   1     1305.71     1310.13     30.56 o 
  -2   8   1     1255.50     1274.20     29.73 o 
   0   8   1      777.65      779.50     22.34 o 
   2   8   1      566.71      605.75     29.76 o 
   4   8   1      305.42      311.54      9.85 o 
   6   8   1     1108.69     1087.71     22.42 o 
   8   8   1      586.98      592.17     29.88 o 
  10   8   1     2675.63     2913.10     63.84 o 
  12   8   1     1016.62     1042.38     39.43 o 
  14   8   1      743.65      750.04     23.57 o 
  16   8   1     1032.05     1068.10     30.62 o 
 -17   9   1     1045.69      994.28     40.73 o 
 -15   9   1      795.96      894.08     34.95 o 
 -13   9   1      723.93      752.22     23.34 o 
 -11   9   1     1417.83     1502.24     44.35 o 
  -9   9   1     1002.63     1015.87     20.06 o 
  -7   9   1     1878.44     1958.06     63.15 o 
  -5   9   1     2048.17     2057.01    100.06 o 
  -3   9   1     1821.30     1805.89     55.91 o 
  -1   9   1     3751.73     3899.04     74.28 o 
   1   9   1     1455.03     1405.07     52.79 o 
   3   9   1      401.19      395.33     20.53 o 
   5   9   1     1261.83     1261.94     79.37 o 
   7   9   1      565.47      537.77     24.32 o 
   9   9   1     2292.43     2192.99     54.95 o 
  11   9   1     2113.31     2256.37     98.40 o 
  13   9   1      430.38      457.47     17.62 o 
  15   9   1      903.41      961.40     24.16 o 
 -14  10   1      781.93      796.73     31.63 o 
 -12  10   1     1032.12     1004.02     38.67 o 
 -10  10   1      992.42      997.50     40.69 o 
  -8  10   1      524.40      588.79     24.99 o 
  -6  10   1     1272.72     1289.61     52.15 o 
  -4  10   1      822.56      874.90     31.46 o 
  -2  10   1     1033.70     1085.06     45.16 o 
   0  10   1     1867.03     1766.02     78.99 o 
   2  10   1      518.43      487.41     33.71 o 
   4  10   1     1713.93     1794.75     54.04 o 
   6  10   1      100.97       90.82     20.26 o 
   8  10   1      988.04     1032.74     48.74 o 
  10  10   1      902.45      900.01     36.11 o 
  12  10   1     1007.26     1088.67     54.84 o 
 -11  11   1      318.96      315.14     35.05 o 
  -9  11   1       29.97       27.61     16.88 o 
  -7  11   1      396.86      412.68     32.06 o 
  -5  11   1      745.28      734.78     33.55 o 
  -3  11   1     1152.99     1155.70     42.30 o 
  -1  11   1      908.58      837.77     33.09 o 
   1  11   1      814.78      800.35     38.85 o 
   3  11   1     1496.02     1527.66     67.38 o 
   5  11   1      465.28      446.39     31.23 o 
   7  11   1      736.09      735.75     38.25 o 
   9  11   1      393.47      395.18     20.89 o 
  -4  12   1      519.37      523.66     26.88 o 
  -2  12   1      475.40      437.25     34.60 o 
   0  12   1      253.54      251.75     23.06 o 
   2  12   1      837.88      864.69     33.54 o 
   4  12   1      365.29      405.62     50.76 o 
 -24   0   2      422.07      312.15     53.35 o 
 -22   0   2      342.24      379.27     28.98 o 
 -20   0   2      458.21      398.01     52.77 o 
 -18   0   2     1479.37     1455.83     29.36 o 
 -16   0   2     2070.69     1797.33     20.55 o 
 -14   0   2       99.00       70.84      5.41 o 
 -12   0   2     3289.43     2928.22     44.64 o 
  -6   0   2      219.76      205.62      5.18 o 
  12   0   2     1586.20     1466.38     45.18 o 
  14   0   2      361.27      410.30     17.20 o 
  16   0   2     2900.55     2917.56     49.85 o 
  18   0   2       72.03      100.11     16.25 o 
  20   0   2     1986.38     1994.53     37.00 o 
  22   0   2      451.55      496.42     41.91 o 
 -25   1   2      519.46      514.09     31.53 o 
 -23   1   2      285.36      274.82     18.83 o 
 -21   1   2      369.90      379.17     18.16 o 
 -19   1   2     2986.64     2930.08     38.83 o 
 -17   1   2     6174.44     6314.29     64.27 o 
 -15   1   2     4893.73     4997.57     46.21 o 
 -13   1   2     4941.64     5003.78     67.97 o 
 -11   1   2     6844.70     6674.25    139.96 o 
  -9   1   2     3709.85     3310.11     41.57 o 
  -5   1   2      662.22      787.13     22.69 o 
   1   1   2       92.62      103.75      2.89 o 
   5   1   2     4392.55     4812.97     61.11 o 
   7   1   2     7333.41     7670.42    198.67 o 
   9   1   2    10518.91    10427.82    164.42 o 
  11   1   2     6904.17     6976.44    146.94 o 
  13   1   2     1944.67     1889.65     34.24 o 
  15   1   2     1292.12     1238.22     27.26 o 
  17   1   2      498.97      529.23     34.99 o 
  19   1   2     1520.24     1528.92     30.44 o 
  21   1   2     1023.33      985.32     41.10 o 
 -24   2   2      582.70      553.71     46.52 o 
 -22   2   2      745.50      726.37     21.31 o 
 -20   2   2     1430.83     1399.81     56.40 o 
 -18   2   2     3040.21     2954.76     38.04 o 
 -16   2   2     3212.50     3189.80     60.20 o 
 -14   2   2     4751.32     4801.59     48.57 o 
 -12   2   2     6373.06     6447.13     72.58 o 
 -10   2   2     1350.69     1343.96     46.24 o 
  -6   2   2     3077.28     3018.83     45.95 o 
   2   2   2     4130.69     4014.53     59.75 o 
   4   2   2      115.34      194.32     11.77 o 
   6   2   2     6445.44     6571.80     98.75 o 
   8   2   2     5070.18     5200.27     64.03 o 
  10   2   2     3704.33     3674.59     67.64 o 
  12   2   2     3602.04     3559.94     66.43 o 
  14   2   2     1308.56     1313.62     29.91 o 
  16   2   2      315.91      324.24     16.85 o 
  18   2   2     2413.02     2416.28     77.70 o 
  20   2   2      495.81      513.65     20.01 o 
  22   2   2     1019.88      997.23     40.04 o 
 -25   3   2      115.89      133.35     17.05 o 
 -23   3   2      178.31      157.94     21.04 o 
 -21   3   2      902.36      891.97     31.00 o 
 -19   3   2     1336.58     1261.88     24.05 o 
 -17   3   2      925.02      945.70     17.40 o 
 -15   3   2     6142.09     6358.25     58.01 o 
 -13   3   2     1050.30     1150.29     17.66 o 
 -11   3   2     3180.26     3218.09     29.59 o 
  -7   3   2     5969.59     6185.72    173.30 o 
  -3   3   2     7593.90     8036.85    198.27 o 
  -1   3   2     5746.85     6045.32    152.77 o 
   3   3   2       42.65       33.07      3.93 o 
   5   3   2     7346.24     7404.48    118.20 o 
   7   3   2     1262.28     1181.93     19.12 o 
   9   3   2     3004.71     3147.44     74.51 o 
  11   3   2     4488.99     4423.85     54.22 o 
  13   3   2     2689.02     2728.95     65.07 o 
  15   3   2     1925.68     2087.82     65.67 o 
  17   3   2     2948.50     2998.12     44.00 o 
  19   3   2      719.65      726.89     24.76 o 
  21   3   2      967.87      980.18     38.48 o 
 -24   4   2     1207.13     1300.25     49.81 o 
 -22   4   2      602.26      599.92     34.77 o 
 -20   4   2      589.64      522.43     19.41 o 
 -18   4   2      197.33      206.69     10.13 o 
 -16   4   2      979.94      988.58     18.08 o 
 -14   4   2     5242.80     5594.87     79.95 o 
 -12   4   2       53.83       60.48      5.73 o 
 -10   4   2     5436.92     5354.60     47.88 o 
  -8   4   2      450.05      486.94     17.31 o 
  -6   4   2     9382.40     9541.49    237.45 o 
  -2   4   2     1165.49      950.45     15.81 o 
   0   4   2      380.86      475.10      7.66 o 
   2   4   2     3170.60     3003.65     41.47 o 
   6   4   2     1007.17     1067.33     35.14 o 
   8   4   2     2438.00     2350.15     59.22 o 
  10   4   2     1157.08     1074.42     22.50 o 
  12   4   2      448.88      434.67     20.73 o 
  14   4   2      908.06      942.47     24.41 o 
  16   4   2      417.84      441.17     16.79 o 
  18   4   2      716.90      738.67     22.13 o 
  20   4   2      441.92      439.17     48.47 o 
 -23   5   2      871.68      971.96     72.84 o 
 -21   5   2      262.54      252.79     22.73 o 
 -19   5   2       14.03        9.18      6.87 o 
 -17   5   2      735.76      736.99     15.86 o 
 -15   5   2       42.36       51.99      7.28 o 
 -13   5   2     5987.13     6258.72     88.32 o 
 -11   5   2      108.14      107.36      5.24 o 
  -9   5   2        8.30       12.25      4.21 o 
  -7   5   2     3873.06     4003.05     42.26 o 
  -5   5   2      158.19      102.47      7.69 o 
  -3   5   2     5519.36     5515.08     58.93 o 
  -1   5   2       62.78       62.58      2.59 o 
   1   5   2     3183.66     3071.53     28.35 o 
   5   5   2     6060.98     6306.78     85.52 o 
   7   5   2     2213.53     2170.05     29.45 o 
   9   5   2     1498.03     1537.22     33.79 o 
  11   5   2      285.66      266.23     11.64 o 
  13   5   2     1137.27     1159.30     28.00 o 
  15   5   2      284.05      289.63     15.26 o 
  17   5   2      172.17      176.88     17.49 o 
  19   5   2      447.47      454.04     27.70 o 
 -22   6   2      459.65      432.33     70.05 o 
 -20   6   2       23.42       28.23      8.84 o 
 -18   6   2       21.81       14.41      8.21 o 
 -16   6   2      100.00      128.08     12.38 o 
 -14   6   2       23.41       23.12      5.57 o 
 -12   6   2     2355.79     2320.72     50.12 o 
 -10   6   2       60.80       57.11      5.06 o 
  -8   6   2     2042.66     2051.26     26.35 o 
  -6   6   2     1830.30     1972.53     40.56 o 
  -4   6   2      228.81      215.91      8.41 o 
  -2   6   2       76.79      131.03      8.28 o 
   0   6   2       32.01       24.37      3.19 o 
   2   6   2     2795.75     2965.80     29.01 o 
   4   6   2     3706.15     3817.62     40.33 o 
   6   6   2     3584.36     3896.61     37.97 o 
   8   6   2        6.26        8.34      5.92 o 
  10   6   2      167.50      186.77      8.54 o 
  12   6   2      332.45      326.66     13.79 o 
  14   6   2      548.03      553.63     15.25 o 
  16   6   2      821.56      830.15     28.96 o 
  18   6   2       37.33       56.61     14.99 o 
 -21   7   2      316.15      290.24     22.77 o 
 -19   7   2      132.96      127.83     20.98 o 
 -17   7   2       31.19       22.36     15.06 o 
 -15   7   2      247.18      241.90     12.40 o 
 -13   7   2        3.02        5.24      6.07 o 
 -11   7   2     1312.06     1247.34     31.88 o 
  -9   7   2      650.93      721.61     23.01 o 
  -7   7   2      386.06      410.30     13.14 o 
  -5   7   2      877.34      902.08     19.37 o 
  -3   7   2        7.96       10.12      4.73 o 
  -1   7   2      397.14      398.93      8.18 o 
   1   7   2       72.04       73.77      5.54 o 
   3   7   2     1521.80     1498.65     24.57 o 
   5   7   2      534.25      535.24     12.00 o 
   7   7   2      183.34      205.48     10.25 o 
   9   7   2      116.95       92.70      9.53 o 
  11   7   2       23.11       30.89     10.12 o 
  13   7   2      116.48      122.07     16.40 o 
  15   7   2      486.11      407.54     25.60 o 
  17   7   2      237.94      246.75     22.03 o 
 -18   8   2      100.98      114.39     25.58 o 
 -16   8   2       89.80       79.15     16.93 o 
 -14   8   2       47.65       31.46      8.11 o 
 -12   8   2       87.51       96.19     11.21 o 
 -10   8   2      571.94      559.23     29.64 o 
  -8   8   2      316.29      309.22     10.81 o 
  -6   8   2      123.36      118.58      7.50 o 
  -4   8   2      320.10      338.50     14.00 o 
  -2   8   2       10.31       10.25     11.40 o 
   0   8   2       34.45       30.18      5.39 o 
   2   8   2      295.26      292.06     19.36 o 
   4   8   2     1300.55     1292.81     25.74 o 
   6   8   2      655.80      669.40     17.49 o 
   8   8   2      250.08      247.78     19.04 o 
  10   8   2      296.37      283.45     14.61 o 
  12   8   2      165.91      146.93     13.83 o 
  14   8   2      111.73       93.19     13.69 o 
  16   8   2      175.13      194.21     27.72 o 
 -17   9   2       93.70       83.14     28.45 o 
 -15   9   2      413.76      381.02     20.49 o 
 -13   9   2      278.62      276.43     17.34 o 
 -11   9   2       14.37       20.51      6.77 o 
  -9   9   2      187.31      170.91     10.42 o 
  -7   9   2       87.90       85.16      9.28 o 
  -5   9   2      316.21      302.27     18.80 o 
  -3   9   2      128.12      140.27     19.14 o 
  -1   9   2        2.56       10.26     14.59 o 
   1   9   2      720.03      732.94     37.16 o 
   3   9   2       87.43       67.81     19.61 o 
   5   9   2      685.75      627.22     28.74 o 
   7   9   2       96.18       96.49     18.86 o 
   9   9   2       35.56       29.03     15.75 o 
  11   9   2       27.82       13.78      7.81 o 
  13   9   2       14.93       15.47      8.12 o 
 -14  10   2      137.58      111.75     24.71 o 
 -12  10   2      152.20      126.14     18.73 o 
 -10  10   2       39.79       23.85     17.64 o 
  -8  10   2       59.94       73.96     22.58 o 
  -6  10   2       49.47       64.82     17.55 o 
  -4  10   2      285.68      261.98     17.88 o 
  -2  10   2       18.21       20.92     13.75 o 
   0  10   2       86.93       89.04     14.04 o 
   2  10   2      236.58      256.84     19.81 o 
   4  10   2       25.76       17.52     13.91 o 
   6  10   2       57.85       61.21     16.95 o 
   8  10   2        4.77        5.58      9.04 o 
  10  10   2        1.48        7.96      9.54 o 
  12  10   2       74.48       56.42     20.91 o 
 -11  11   2      181.24      197.34     21.00 o 
  -9  11   2      230.93      254.21     20.53 o 
  -7  11   2      384.28      405.54     27.81 o 
  -5  11   2      880.31     1000.03     36.51 o 
  -3  11   2      559.18      591.12     29.31 o 
  -1  11   2       82.10       78.10     20.81 o 
   1  11   2      470.07      450.92     25.80 o 
   3  11   2       35.98       13.59     16.72 o 
   5  11   2      389.67      389.00     24.71 o 
   7  11   2      192.65      178.07     23.97 o 
  -4  12   2        8.33        4.98     12.00 o 
  -2  12   2        7.82        7.74     12.18 o 
   0  12   2      207.44      206.89     20.46 o 
   2  12   2       37.16       45.40     22.30 o 
 -25   1   3       59.79       66.59     17.45 o 
 -23   1   3      357.80      321.42     17.42 o 
 -21   1   3       28.77       13.32     15.96 o 
 -19   1   3      131.64      127.42      6.98 o 
 -17   1   3        6.24       16.08      2.95 o 
 -15   1   3      207.96      179.81      6.92 o 
 -13   1   3       36.84       14.39      4.19 o 
 -11   1   3       21.17       20.98      7.56 o 
  -9   1   3      412.15      412.54     14.69 o 
  -7   1   3      209.92      164.25      8.62 o 
   1   1   3      507.18      496.57      8.65 o 
   3   1   3     3634.51     4009.66     62.80 o 
   5   1   3     5346.29     5759.76     89.18 o 
   7   1   3     8302.81     8861.63    165.43 o 
   9   1   3     1698.21     1785.10     39.40 o 
  11   1   3      243.76      250.93     17.76 o 
  13   1   3      393.67      368.71     17.76 o 
  15   1   3        1.09        3.96      7.37 o 
  17   1   3       83.99       69.42     14.91 o 
  19   1   3       26.39       15.07      7.50 o 
  21   1   3       11.96        8.34      7.58 o 
 -26   2   3      443.57      492.28     32.87 o 
 -24   2   3      536.54      539.55     25.99 o 
 -22   2   3      529.04      504.09     30.73 o 
 -20   2   3       97.32       57.66     17.88 o 
 -18   2   3     1726.48     1725.67     30.94 o 
 -16   2   3     2421.59     2276.08     29.18 o 
 -14   2   3      336.98      348.39     23.25 o 
 -12   2   3     5227.50     5562.82     53.96 o 
 -10   2   3      183.08      238.46      4.61 o 
  -8   2   3      246.53      306.70      5.24 o 
  -6   2   3     3531.31     3503.85     43.89 o 
  -2   2   3       82.79      129.38      3.95 o 
   0   2   3     4099.48     4143.32     86.67 o 
   2   2   3     3046.55     2999.94     29.68 o 
   4   2   3     5090.07     5177.94     55.41 o 
   6   2   3       91.00       72.12      8.34 o 
   8   2   3       18.03        3.60      6.03 o 
  10   2   3      303.17      337.69     14.74 o 
  12   2   3     2255.30     2061.54     40.55 o 
  14   2   3       98.62      107.60     12.42 o 
  16   2   3      989.92      990.11     30.94 o 
  18   2   3        1.59        1.71      8.95 o 
  20   2   3        2.23        5.71     10.26 o 
 -25   3   3      477.89      493.15     55.59 o 
 -23   3   3     1127.43     1198.27    122.27 o 
 -21   3   3      649.26      581.32     41.85 o 
 -19   3   3      440.19      432.08     12.49 o 
 -17   3   3      130.30      127.49     12.16 o 
 -15   3   3     5304.63     5323.97     56.31 o 
 -13   3   3     1592.80     1681.16     36.37 o 
 -11   3   3     3276.80     3306.87     54.42 o 
  -9   3   3     1110.56     1186.39     14.33 o 
  -5   3   3      882.24      778.29     11.48 o 
  -3   3   3       26.79       48.14      2.41 o 
  -1   3   3     1645.78     1327.97     19.27 o 
   1   3   3      137.20       76.37      4.93 o 
   5   3   3      868.84      752.13     12.10 o 
   7   3   3       11.65        9.36      5.78 o 
   9   3   3      105.33      133.30     12.70 o 
  11   3   3      687.36      645.59     17.11 o 
  13   3   3      137.16      179.02     12.07 o 
  15   3   3      988.40      850.84     34.31 o 
  17   3   3      259.64      277.86     13.70 o 
  19   3   3      142.72      153.63     13.95 o 
 -24   4   3       87.21       85.61     19.56 o 
 -22   4   3      152.99      142.84     17.68 o 
 -20   4   3       16.42       17.40      7.18 o 
 -18   4   3     1485.84     1520.90     38.12 o 
 -16   4   3        7.07       12.10      5.20 o 
 -14   4   3     5177.47     5155.86     41.83 o 
 -12   4   3     3383.41     3494.85     47.58 o 
 -10   4   3      312.10      319.90      7.07 o 
  -6   4   3     1448.92     1590.88     21.23 o 
   0   4   3     4005.37     4143.73     64.47 o 
   4   4   3     2397.13     2495.48     24.79 o 
   6   4   3      145.34      104.70      8.75 o 
   8   4   3      374.90      382.59     13.24 o 
  10   4   3      180.76      184.62     13.06 o 
  12   4   3     1129.44     1259.32     33.13 o 
  14   4   3     4699.26     4697.72     55.68 o 
  16   4   3      550.77      479.77     19.63 o 
  18   4   3     1599.18     1606.66     40.89 o 
  20   4   3      160.64      164.47     39.17 o 
 -23   5   3     1673.62     1546.66     65.72 o 
 -21   5   3     1468.90     1467.23     51.47 o 
 -19   5   3      717.41      710.05     16.76 o 
 -17   5   3     1358.27     1393.52     24.83 o 
 -15   5   3       12.75       12.95      4.47 o 
 -13   5   3     5269.71     5351.90     63.22 o 
 -11   5   3     3213.49     3338.58     33.90 o 
  -9   5   3     3477.87     3489.33     95.91 o 
  -7   5   3      730.14      647.18     12.45 o 
  -5   5   3       50.06       20.64      3.77 o 
  -3   5   3     1815.35     1625.18     38.14 o 
  -1   5   3      284.20      228.76      9.25 o 
   1   5   3     8546.90     8720.69    111.46 o 
   3   5   3     2096.40     2014.42     32.74 o 
   5   5   3     3445.59     3644.46     42.89 o 
   7   5   3      958.17      879.01     20.01 o 
   9   5   3      792.44      857.91     16.40 o 
  11   5   3      409.13      469.52     12.97 o 
  13   5   3     1536.18     1460.15     37.26 o 
  15   5   3      732.55      750.90     27.14 o 
  17   5   3      101.17      105.36     15.85 o 
  19   5   3      160.64      175.98     17.94 o 
 -22   6   3      399.33      422.65     39.30 o 
 -20   6   3     1086.75     1122.03     35.73 o 
 -18   6   3      278.51      308.14     18.27 o 
 -16   6   3      686.63      639.02     14.49 o 
 -14   6   3     1038.03     1060.39     21.94 o 
 -12   6   3     1628.09     1625.89     29.64 o 
 -10   6   3     8951.71     9356.74     86.68 o 
  -8   6   3      195.47      176.25     12.63 o 
  -6   6   3     2480.40     2481.57     38.25 o 
  -4   6   3      440.40      441.78     12.19 o 
  -2   6   3     3451.74     3426.67     38.43 o 
   0   6   3     6936.64     7084.36     71.19 o 
   2   6   3     1887.22     1877.17     22.36 o 
   4   6   3     2188.12     2166.66     24.35 o 
   6   6   3     2463.20     2439.24     35.99 o 
   8   6   3      357.85      378.23     16.11 o 
  10   6   3     2324.48     2479.53     48.16 o 
  12   6   3     1746.41     1763.45     38.42 o 
  14   6   3     1451.15     1478.00     27.65 o 
  16   6   3     1279.25     1258.30     36.30 o 
  18   6   3        9.47       16.80      9.68 o 
 -21   7   3      881.37      860.15     80.78 o 
 -19   7   3      713.05      741.33     25.73 o 
 -17   7   3      433.44      455.85     16.75 o 
 -15   7   3      138.09      137.74      9.08 o 
 -13   7   3       79.08      107.85     11.42 o 
 -11   7   3     2296.04     2390.76     35.94 o 
  -9   7   3     2687.18     2791.31     49.01 o 
  -7   7   3     1825.53     1800.35     30.35 o 
  -5   7   3     1113.09     1071.37     19.61 o 
  -3   7   3     2127.30     2182.96     24.78 o 
  -1   7   3     4543.38     4702.42     36.94 o 
   1   7   3     3185.94     3167.94     32.04 o 
   3   7   3     5016.39     5332.66     68.44 o 
   5   7   3     7225.85     7790.97     80.18 o 
   7   7   3     6704.71     7203.73     59.88 o 
   9   7   3     4144.44     4651.68     58.45 o 
  11   7   3     2561.51     2795.47     45.88 o 
  13   7   3     1459.86     1620.19     56.61 o 
  15   7   3      505.29      513.71     29.58 o 
  17   7   3      554.69      510.04     28.93 o 
 -20   8   3      798.17      795.07     29.23 o 
 -18   8   3     1499.84     1457.15     38.82 o 
 -16   8   3     1704.71     1741.46     34.77 o 
 -14   8   3      634.58      607.85     19.87 o 
 -12   8   3     2649.56     2672.41     52.75 o 
 -10   8   3     2216.36     2292.25     35.33 o 
  -8   8   3     2679.01     2595.94     33.19 o 
  -6   8   3     1630.75     1650.29     42.44 o 
  -4   8   3     1848.75     1785.79     32.34 o 
  -2   8   3     2971.39     3262.67     59.58 o 
   0   8   3     1595.67     1549.20     37.01 o 
   2   8   3      553.80      566.71     13.63 o 
   4   8   3       60.84       65.21     13.37 o 
   6   8   3       68.98       84.05     17.88 o 
   8   8   3      473.33      460.70     18.05 o 
  10   8   3      311.54      337.67     13.19 o 
  12   8   3      824.06      904.47     27.62 o 
  14   8   3      461.53      506.58     18.22 o 
 -17   9   3      708.20      673.35     33.25 o 
 -15   9   3     1053.99     1017.92     30.37 o 
 -13   9   3      580.57      576.68     16.42 o 
 -11   9   3     1101.48     1182.97     28.92 o 
  -9   9   3     1280.82     1397.38     39.20 o 
  -7   9   3     1583.73     1591.59     34.14 o 
  -5   9   3     1985.46     2088.52     73.19 o 
  -3   9   3     1890.96     1859.81     42.86 o 
  -1   9   3     3055.91     3092.55    124.42 o 
   1   9   3     1842.61     1954.61     48.84 o 
   3   9   3     1705.42     1782.13     56.14 o 
   5   9   3      524.10      525.38     24.66 o 
   7   9   3      900.06      991.73    114.28 o 
   9   9   3     1021.26     1012.24    101.46 o 
  11   9   3      628.15      621.11     58.95 o 
  13   9   3      515.60      564.51     17.70 o 
 -14  10   3      719.91      755.59     38.80 o 
 -12  10   3      173.09      157.04     15.56 o 
 -10  10   3      295.01      290.50     19.65 o 
  -8  10   3     1689.97     1753.23     28.12 o 
  -6  10   3     1654.32     1667.91     37.15 o 
  -4  10   3     1504.59     1636.68     55.49 o 
  -2  10   3     1084.50     1087.77     44.98 o 
   0  10   3      351.95      409.61     23.30 o 
   2  10   3      949.90      973.27     27.43 o 
   4  10   3      681.76      660.23     27.91 o 
   6  10   3      591.06      583.06     34.79 o 
   8  10   3     1377.15     1402.61     56.00 o 
  10  10   3      617.53      604.07     35.80 o 
 -11  11   3       11.39       14.61     10.97 o 
  -9  11   3      275.22      243.88     17.78 o 
  -7  11   3      516.96      512.90     27.93 o 
  -5  11   3      676.35      611.49     26.65 o 
  -3  11   3      522.61      500.43     29.49 o 
  -1  11   3      201.25      218.87     23.48 o 
   1  11   3      815.26      764.95     45.11 o 
   3  11   3      488.13      461.40     28.88 o 
   5  11   3      779.13      748.69     49.88 o 
   7  11   3      684.17      656.62     36.52 o 
  -4  12   3      470.23      427.06     38.93 o 
  -2  12   3        4.75        4.36     12.66 o 
   0  12   3      440.97      407.89     30.68 o 
 -26   0   4      600.32      571.99     47.30 o 
 -24   0   4      678.95      619.17     45.42 o 
 -22   0   4       93.34       81.01     41.39 o 
 -20   0   4    10620.49    11199.22    156.76 o 
 -18   0   4     1299.20     1297.60     27.92 o 
 -16   0   4     3174.50     3031.87     47.07 o 
 -14   0   4      837.28     1025.52     22.29 o 
 -10   0   4     2260.24     2176.83     50.51 o 
  -8   0   4     4320.77     4028.70     85.74 o 
   2   0   4       34.05       58.55      8.52 o 
  10   0   4    13361.91    14532.29    292.07 o 
  12   0   4     7470.17     8075.15    131.14 o 
  14   0   4     2260.08     2432.75     88.27 o 
  16   0   4      691.98      691.77     30.18 o 
  18   0   4     1206.33     1337.53    104.06 o 
  20   0   4      633.48      626.34     32.75 o 
 -25   1   4      354.36      325.67     18.76 o 
 -23   1   4      839.69      871.54     31.84 o 
 -21   1   4      840.98      861.07     24.00 o 
 -19   1   4     6414.98     6686.14    141.13 o 
 -17   1   4     1896.76     1911.58     23.74 o 
 -15   1   4     2405.93     2411.49     31.80 o 
 -13   1   4     2905.41     2938.31     43.87 o 
 -11   1   4     6204.46     5911.47     74.09 o 
  -3   1   4     3756.84     3973.72     83.32 o 
  -1   1   4     4671.79     4042.46     95.12 o 
   1   1   4     3833.68     3394.92     67.97 o 
   3   1   4     5730.91     5172.33    109.45 o 
   5   1   4     1680.93     1572.90     32.75 o 
   7   1   4     2488.77     2297.40     86.34 o 
   9   1   4      660.34      658.72     47.04 o 
  11   1   4      833.75      749.38     18.76 o 
  13   1   4     1774.72     1888.33     36.71 o 
  15   1   4     1268.50     1341.54     38.57 o 
  17   1   4     1186.90     1201.05     26.93 o 
  19   1   4     1135.35     1112.96     28.77 o 
 -26   2   4      126.86      142.27     25.58 o 
 -24   2   4      129.39      123.35     20.92 o 
 -22   2   4     2265.99     2389.68    122.44 o 
 -20   2   4      641.12      657.35     13.58 o 
 -18   2   4     7150.62     7296.77    138.48 o 
 -16   2   4     2181.57     2240.94     30.11 o 
 -14   2   4     1641.74     1621.58     29.93 o 
 -12   2   4     3862.90     3810.24     37.90 o 
 -10   2   4     4998.34     4703.10    109.28 o 
  -6   2   4     4761.50     5373.98    113.08 o 
  -2   2   4     2247.36     2235.32     22.94 o 
   0   2   4     3324.79     3426.13     36.46 o 
   6   2   4     3484.80     3551.25     43.41 o 
   8   2   4     4763.71     4839.09     63.60 o 
  10   2   4     1301.83     1301.31     28.97 o 
  12   2   4      382.27      352.22     13.80 o 
  14   2   4      896.06      949.90     25.30 o 
  16   2   4      747.87      817.77     26.83 o 
  18   2   4      923.07      864.98     33.03 o 
  20   2   4      508.22      503.74     25.38 o 
 -25   3   4       50.84       65.33     16.05 o 
 -23   3   4       56.89       58.31     14.60 o 
 -21   3   4      429.22      389.43     16.77 o 
 -19   3   4       68.49       75.72     23.64 o 
 -17   3   4     4630.78     4848.18     80.05 o 
 -15   3   4     3412.66     3528.07     59.80 o 
 -13   3   4     1622.61     1661.19     26.45 o 
 -11   3   4     7300.08     7674.67    101.76 o 
  -9   3   4       61.73      109.94      7.75 o 
   3   3   4     3837.15     3588.08     39.11 o 
   5   3   4     5172.35     5495.26     48.89 o 
   7   3   4     1285.91     1270.96     32.79 o 
   9   3   4     1710.55     1677.75     30.38 o 
  11   3   4     1917.24     1866.18     41.51 o 
  13   3   4       62.00       82.19     16.15 o 
  15   3   4     1998.54     2077.24     38.37 o 
  17   3   4     1148.10     1112.22     39.17 o 
  19   3   4      909.03      847.32     39.27 o 
 -24   4   4     1031.52     1067.27     40.49 o 
 -22   4   4      864.93      888.05     43.85 o 
 -20   4   4      709.78      652.93     27.36 o 
 -18   4   4      683.99      696.81     14.86 o 
 -16   4   4     1759.51     1706.87     48.16 o 
 -14   4   4     3901.09     4111.55     56.70 o 
 -12   4   4     1355.81     1369.86     21.31 o 
 -10   4   4      564.91      528.76     14.57 o 
  -8   4   4     2038.24     2044.21     31.65 o 
  -6   4   4     4921.67     4653.92     57.41 o 
  -4   4   4      571.60      475.30      7.42 o 
  -2   4   4     1906.57     1844.55     21.47 o 
   0   4   4      763.31      732.64     24.97 o 
   2   4   4     3446.66     3505.43     37.44 o 
   4   4   4      435.15      394.37      9.62 o 
   6   4   4     4921.48     4975.93     47.83 o 
   8   4   4      591.81      634.84     25.42 o 
  10   4   4     2386.10     2247.60     48.40 o 
  12   4   4      794.04      838.87     23.63 o 
  14   4   4      211.07      227.44     13.10 o 
  16   4   4      966.84      978.27     30.43 o 
  18   4   4      138.25      159.17     16.87 o 
 -23   5   4     1399.25     1453.28     58.69 o 
 -21   5   4      304.69      336.13     47.02 o 
 -19   5   4      212.79      184.84     10.57 o 
 -17   5   4      142.50      163.81     14.02 o 
 -15   5   4      828.66      862.64     20.72 o 
 -13   5   4     3136.02     3008.55     39.84 o 
 -11   5   4       17.32       19.32      3.36 o 
  -9   5   4     2849.39     2914.01     29.74 o 
  -7   5   4      476.42      465.21     13.91 o 
  -5   5   4      714.56      659.42     10.33 o 
  -3   5   4     2472.14     2248.44     22.47 o 
  -1   5   4        8.20       15.52      3.85 o 
   1   5   4     2505.58     2508.23     28.82 o 
   3   5   4     2641.50     2587.01     36.16 o 
   5   5   4      871.77      842.35     22.24 o 
   7   5   4     1980.86     2137.81     36.37 o 
   9   5   4     2105.40     2056.85     33.81 o 
  11   5   4      403.59      416.51     23.84 o 
  13   5   4     2343.13     2362.21     40.74 o 
  15   5   4       58.60       65.56     12.72 o 
  17   5   4      779.73      825.46     28.55 o 
 -22   6   4       27.19       19.75     11.46 o 
 -20   6   4        6.08        7.16      7.52 o 
 -18   6   4       64.27       54.52      9.62 o 
 -16   6   4      376.89      417.82     17.22 o 
 -14   6   4     1541.28     1612.45     24.74 o 
 -12   6   4      172.81      149.48      6.79 o 
 -10   6   4      759.94      797.94     15.96 o 
  -8   6   4      171.16      213.33     11.60 o 
  -6   6   4      275.76      258.57     10.23 o 
  -4   6   4     1812.36     1788.49     30.00 o 
  -2   6   4      622.15      602.52     14.97 o 
   0   6   4     1152.71     1181.58     19.58 o 
   2   6   4      296.73      290.45      9.68 o 
   4   6   4      706.57      735.67     19.29 o 
   6   6   4       49.40       51.32      8.53 o 
   8   6   4     1293.86     1332.15     26.54 o 
  10   6   4      353.57      414.59     15.87 o 
  12   6   4      781.83      762.76     24.29 o 
  14   6   4      614.38      583.59     20.85 o 
  16   6   4      155.30      191.55     12.88 o 
 -21   7   4        7.37        3.79      8.97 o 
 -19   7   4       45.15       37.41     16.98 o 
 -17   7   4       30.82       23.84      7.95 o 
 -15   7   4      679.45      610.30     20.28 o 
 -13   7   4      244.51      276.01     21.15 o 
 -11   7   4      955.24      885.48     16.81 o 
  -9   7   4       10.30       10.88      7.15 o 
  -7   7   4       14.58       19.95      7.29 o 
  -5   7   4      794.37      793.49     15.07 o 
  -3   7   4      271.95      321.21     12.23 o 
  -1   7   4     2066.92     2033.78     27.80 o 
   1   7   4      422.89      414.68      9.53 o 
   3   7   4      225.35      240.25     10.44 o 
   5   7   4      268.94      272.84     11.18 o 
   7   7   4       15.98       12.14      6.53 o 
   9   7   4        4.06        9.18      8.26 o 
  11   7   4      217.69      195.68     13.38 o 
  13   7   4       46.48       24.27      7.71 o 
  15   7   4      267.19      252.84     26.39 o 
 -20   8   4        3.67        5.48      5.47 o 
 -18   8   4        2.40        4.38      6.11 o 
 -16   8   4        2.91        5.60      7.32 o 
 -14   8   4      136.16      127.59     15.08 o 
 -12   8   4     2229.62     2172.66     60.38 o 
 -10   8   4      215.81      187.60     12.81 o 
  -8   8   4       95.91       97.41     12.08 o 
  -6   8   4       46.34       49.23      7.31 o 
  -4   8   4        1.31        4.99      5.81 o 
  -2   8   4      570.19      588.42     13.12 o 
   0   8   4      365.96      356.31     10.83 o 
   2   8   4        4.25       -0.04      5.56 o 
   4   8   4        1.69        1.68      2.72 o 
   6   8   4      463.74      429.18     14.91 o 
   8   8   4     1006.95      987.99     30.25 o 
  10   8   4      513.48      475.29     17.09 o 
  12   8   4       24.53       15.44      9.34 o 
  14   8   4       45.84       39.11     19.57 o 
 -17   9   4        2.46        7.02      6.22 o 
 -15   9   4      485.99      400.34     21.34 o 
 -13   9   4        8.42        9.44      5.35 o 
 -11   9   4        7.29        6.22      5.73 o 
  -9   9   4      122.06       93.31      9.40 o 
  -7   9   4      258.17      240.82     13.37 o 
  -5   9   4      120.47      113.62     10.77 o 
  -3   9   4        2.96       12.66     10.59 o 
  -1   9   4        7.45       10.42      6.91 o 
   1   9   4       68.99       74.43     22.62 o 
   3   9   4        0.22       10.38     11.48 o 
   5   9   4      128.98      121.73     20.38 o 
   7   9   4      105.03       99.12     23.03 o 
   9   9   4      101.94       80.82     23.51 o 
  11   9   4      128.88      139.48     28.51 o 
 -16  10   4      151.61      112.74     30.75 o 
 -14  10   4      202.25      227.28     28.88 o 
 -12  10   4       13.00       17.02      9.54 o 
 -10  10   4        8.75        4.61      8.92 o 
  -8  10   4       56.65       56.02     12.96 o 
  -6  10   4      416.01      413.37     17.55 o 
  -4  10   4        4.43        2.45      5.50 o 
  -2  10   4        8.07       10.40      9.52 o 
   0  10   4       44.58       51.42     19.42 o 
   2  10   4        4.14        2.38      5.74 o 
   4  10   4      203.54      195.80     24.34 o 
   6  10   4        2.98        9.86     11.58 o 
   8  10   4       61.18       49.27     20.02 o 
 -11  11   4       47.35       31.70     14.94 o 
  -9  11   4       35.03       43.34     13.15 o 
  -7  11   4       85.79       85.22     15.25 o 
  -5  11   4      622.31      645.29     37.18 o 
  -3  11   4      222.64      240.63     24.66 o 
  -1  11   4      879.77      999.93     40.51 o 
   1  11   4      282.01      285.14     27.14 o 
   3  11   4      228.56      212.93     24.34 o 
   5  11   4      397.51      440.62     59.16 o 
 -27   1   5      247.11      236.71     17.29 o 
 -25   1   5       34.17       32.87     14.96 o 
 -23   1   5     1937.82     1972.63     85.03 o 
 -21   1   5      536.01      519.50     20.40 o 
 -19   1   5      371.23      383.95     12.11 o 
 -17   1   5      228.38      209.74      5.59 o 
 -15   1   5       76.22       60.73     11.02 o 
 -13   1   5     3158.45     3300.99     70.24 o 
  -9   1   5       21.86        4.25      1.95 o 
  -7   1   5     1785.49     1935.19     20.48 o 
  -5   1   5      375.90      348.78     12.24 o 
  -3   1   5     4706.06     4193.57     63.69 o 
  -1   1   5     1053.19     1206.02     28.92 o 
   1   1   5     1658.15     1739.37     24.01 o 
   3   1   5       51.42       44.98      4.42 o 
   5   1   5     1105.37      969.35     18.18 o 
   7   1   5      494.77      495.85     17.67 o 
   9   1   5     3071.00     3039.72     53.53 o 
  11   1   5     1296.48     1281.53     29.18 o 
  13   1   5      885.89      776.54     21.71 o 
  15   1   5      238.72      216.60     13.86 o 
  17   1   5      112.54      126.64     18.23 o 
  19   1   5       30.11       28.07     10.64 o 
 -26   2   5      222.32      255.38     32.67 o 
 -24   2   5      961.44      928.26     65.97 o 
 -22   2   5      347.11      310.60     16.09 o 
 -20   2   5       55.25       57.29      7.91 o 
 -18   2   5       16.13        8.37      6.82 o 
 -16   2   5     1738.43     1732.37     23.64 o 
 -14   2   5      456.07      475.85     45.25 o 
 -12   2   5     1190.07     1204.26     20.96 o 
 -10   2   5       53.17       74.51     11.39 o 
  -8   2   5        7.80       12.53      3.02 o 
  -6   2   5     1492.78     1448.51     17.63 o 
  -4   2   5     3249.36     3276.17     34.98 o 
  -2   2   5      163.00      156.93      5.71 o 
   0   2   5     5755.30     5825.78     60.98 o 
   2   2   5     1376.51     1394.82     20.48 o 
   4   2   5     1509.01     1439.96     22.46 o 
   6   2   5       78.18       77.83      6.78 o 
   8   2   5      432.35      401.39     14.52 o 
  10   2   5     1751.49     1638.02     40.70 o 
  12   2   5      210.06      187.09     12.01 o 
  14   2   5      846.11      788.30     24.78 o 
  16   2   5       81.53       78.70     16.32 o 
  18   2   5      177.67      174.36     18.82 o 
 -25   3   5      462.57      443.75     38.59 o 
 -23   3   5      106.40      100.53     19.62 o 
 -21   3   5       97.92       78.67     20.71 o 
 -19   3   5       87.98       87.40      9.75 o 
 -17   3   5     1407.57     1480.13     28.86 o 
 -15   3   5     4883.72     4965.70     58.50 o 
 -13   3   5     2773.07     2988.67     37.02 o 
 -11   3   5     1953.38     1935.64     22.22 o 
  -9   3   5       74.45      101.63      8.49 o 
  -7   3   5      342.54      309.66     13.54 o 
  -5   3   5     6454.99     6330.57     78.37 o 
  -3   3   5     2962.77     3157.19     31.37 o 
  -1   3   5     2385.99     2301.83     24.87 o 
   1   3   5     1515.61     1628.28     17.95 o 
   3   3   5      561.86      658.60     12.58 o 
   5   3   5      156.02      165.60      7.40 o 
   7   3   5     1645.39     1584.78     24.91 o 
   9   3   5      425.84      443.40     19.56 o 
  11   3   5      933.00      906.63     22.35 o 
  13   3   5       10.42       18.07     10.71 o 
  15   3   5      293.34      334.50     26.58 o 
  17   3   5        2.59        6.15      6.40 o 
 -24   4   5       67.68       49.33     34.05 o 
 -22   4   5       75.97       54.03     15.81 o 
 -20   4   5      580.94      522.02     24.32 o 
 -18   4   5      301.28      295.00     14.36 o 
 -16   4   5      275.63      258.58     11.84 o 
 -14   4   5     4841.93     4979.09     37.17 o 
 -12   4   5     3152.74     3023.18     34.28 o 
 -10   4   5      949.16      940.98     33.62 o 
  -8   4   5      631.33      492.76     16.68 o 
  -6   4   5      117.31      122.60      5.04 o 
  -4   4   5     8569.83     9262.45    166.98 o 
   0   4   5     7845.89     8592.09     94.22 o 
   2   4   5     8573.56     9193.77    150.00 o 
   4   4   5      965.22      988.37     24.38 o 
   6   4   5     1817.07     1796.86     20.74 o 
   8   4   5     1945.91     1870.25     47.69 o 
  10   4   5       59.80       98.56     11.31 o 
  12   4   5     1736.27     1694.66     43.50 o 
  14   4   5       28.26       30.61     12.69 o 
  16   4   5      410.21      374.43     18.82 o 
 -25   5   5      391.32      328.58     32.27 o 
 -23   5   5      268.38      220.85     23.05 o 
 -21   5   5     1956.99     1983.27     37.52 o 
 -19   5   5     1150.00     1158.17     25.71 o 
 -17   5   5     1514.20     1490.06     33.33 o 
 -15   5   5     4288.60     4435.53     74.78 o 
 -13   5   5     1226.39     1119.52     16.69 o 
 -11   5   5     4057.48     4261.50     49.20 o 
  -9   5   5      505.66      526.29     16.17 o 
  -7   5   5     1239.73     1091.19     18.79 o 
  -5   5   5     2503.45     2598.69     28.10 o 
  -3   5   5     2780.70     2746.72     28.97 o 
  -1   5   5     2723.85     2612.46     28.43 o 
   1   5   5       28.86       20.59      5.40 o 
   3   5   5     1160.63     1129.89     16.58 o 
   5   5   5      990.51      956.29     18.49 o 
   7   5   5     1226.09     1152.65     26.17 o 
   9   5   5     1288.63     1384.23     31.34 o 
  11   5   5     1051.98     1071.13     37.35 o 
  13   5   5     1105.50     1148.52     30.12 o 
  15   5   5       52.07       35.57      7.93 o 
  17   5   5      344.92      398.73     21.39 o 
 -24   6   5      465.91      381.32     82.96 o 
 -22   6   5      951.93      920.11     39.37 o 
 -20   6   5     1155.23     1204.89     37.52 o 
 -18   6   5      621.45      668.49     21.79 o 
 -16   6   5      631.66      596.44     19.04 o 
 -14   6   5      626.26      585.33     16.12 o 
 -12   6   5     3126.46     3205.32     53.30 o 
 -10   6   5     2276.22     2243.49     33.67 o 
  -8   6   5      832.76      717.38     30.01 o 
  -6   6   5     2864.00     2797.50     41.11 o 
  -4   6   5     1773.09     1860.11     35.24 o 
  -2   6   5     3733.96     3920.11     41.39 o 
   0   6   5      994.04      988.31     16.45 o 
   2   6   5     1659.29     1625.27     30.88 o 
   4   6   5     1377.05     1410.41     25.24 o 
   6   6   5     1694.54     1675.22     34.48 o 
   8   6   5      306.09      302.05     15.62 o 
  10   6   5     1301.68     1397.16     32.97 o 
  12   6   5      745.61      764.83     22.87 o 
  14   6   5     1079.15     1037.68     34.83 o 
  16   6   5      520.35      542.86     21.32 o 
 -21   7   5      467.47      426.36     50.02 o 
 -19   7   5     1333.07     1392.95     38.82 o 
 -17   7   5      814.94      775.50     32.10 o 
 -15   7   5       24.70       22.99      7.63 o 
 -13   7   5     1823.74     1827.60     33.11 o 
 -11   7   5      463.18      548.01     12.34 o 
  -9   7   5      569.70      610.36     21.00 o 
  -7   7   5     1077.29     1216.21     24.82 o 
  -5   7   5      690.40      726.10     15.98 o 
  -3   7   5     3452.30     3589.78     52.76 o 
  -1   7   5     1312.30     1233.05     21.62 o 
   1   7   5     1787.10     1835.73     32.40 o 
   3   7   5     1633.26     1642.28     24.46 o 
   5   7   5     2347.93     2379.54     35.64 o 
   7   7   5     1851.11     1976.48     40.97 o 
   9   7   5     3434.34     3749.75     60.96 o 
  11   7   5     2385.79     2521.87     40.56 o 
  13   7   5     2774.18     2941.96     68.19 o 
 -20   8   5      365.87      348.97     19.69 o 
 -18   8   5     1185.75     1215.05     40.94 o 
 -16   8   5      188.67      177.39     11.32 o 
 -14   8   5     1756.90     1754.55     37.45 o 
 -12   8   5     1503.90     1430.81     30.40 o 
 -10   8   5     3814.05     4007.63     69.22 o 
  -8   8   5     2782.80     2688.48     56.41 o 
  -6   8   5     1994.33     1977.73     30.06 o 
  -4   8   5     1826.35     1779.73     26.97 o 
  -2   8   5     1169.37     1060.76     19.82 o 
   0   8   5     2146.54     2202.10     32.12 o 
   2   8   5     1014.54     1027.29     21.05 o 
   4   8   5     2074.60     2164.70     51.85 o 
   6   8   5      167.96      168.26     14.49 o 
   8   8   5      176.82      172.19     12.81 o 
  10   8   5       44.15       29.53      9.41 o 
  12   8   5      147.68      167.17     13.89 o 
 -17   9   5      393.99      440.61     26.53 o 
 -15   9   5      562.88      523.65     21.09 o 
 -13   9   5      323.76      291.56     11.82 o 
 -11   9   5      921.72      883.82     26.75 o 
  -9   9   5     2833.16     2884.82     58.74 o 
  -7   9   5     1123.08     1130.86     25.16 o 
  -5   9   5     1893.81     1915.68     26.26 o 
  -3   9   5      562.57      560.67     14.59 o 
  -1   9   5      858.95      879.33     26.68 o 
   1   9   5     2201.21     2259.86     60.00 o 
   3   9   5     1494.59     1601.73    110.50 o 
   5   9   5     1986.99     2117.37     55.66 o 
   7   9   5      982.11      988.20     55.17 o 
   9   9   5      469.87      463.30     30.55 o 
  11   9   5      506.24      563.57     30.02 o 
 -16  10   5      891.56      856.58     25.78 o 
 -14  10   5      197.89      201.77     14.89 o 
 -12  10   5      460.33      526.51     18.28 o 
 -10  10   5      545.60      552.29     23.59 o 
  -8  10   5     1306.82     1278.90     40.69 o 
  -6  10   5      753.24      748.34     22.88 o 
  -4  10   5      811.70      813.91     33.90 o 
  -2  10   5      517.07      498.13     19.76 o 
   0  10   5      919.92      904.76     40.50 o 
   2  10   5     1343.43     1444.17     88.06 o 
   4  10   5      242.85      281.16     20.65 o 
   6  10   5      791.59      784.70     51.00 o 
   8  10   5      499.14      490.67     35.57 o 
 -11  11   5      217.65      232.01     18.81 o 
  -9  11   5      329.41      329.01     26.72 o 
  -7  11   5      926.19      841.18     32.93 o 
  -5  11   5      203.63      198.09     20.88 o 
  -3  11   5       63.27       46.93     14.24 o 
  -1  11   5      354.69      337.59     25.04 o 
   1  11   5      290.90      218.51     32.28 o 
   3  11   5      673.67      583.42     31.10 o 
 -26   0   6      523.42      503.72     38.34 o 
 -24   0   6       88.30       82.86     39.02 o 
 -22   0   6     3415.67     3621.12     73.70 o 
 -20   0   6     4007.65     4272.61     59.24 o 
 -18   0   6     1071.96     1115.56     41.17 o 
 -16   0   6     6156.71     6455.88     73.99 o 
 -14   0   6       21.53       33.44      5.97 o 
 -12   0   6     5084.34     5094.20     96.45 o 
 -10   0   6     4565.76     3878.49     74.78 o 
  -8   0   6      285.67      226.27     12.23 o 
  -4   0   6     4005.78     3572.52     78.21 o 
  -2   0   6     3374.09     3904.87     85.06 o 
   2   0   6     6718.19     6214.00    117.23 o 
   4   0   6     6158.05     5905.30    120.28 o 
   6   0   6     3798.01     3622.53     55.36 o 
   8   0   6       27.34       10.30     12.59 o 
  10   0   6    11920.68    12822.46    148.90 o 
  12   0   6     3873.62     3572.76    197.94 o 
  14   0   6     7597.56     8190.76     88.46 o 
  16   0   6     2408.15     2521.98     90.30 o 
  18   0   6      373.51      273.68     27.51 o 
 -27   1   6      672.51      680.96     37.89 o 
 -25   1   6      302.94      322.47     29.63 o 
 -23   1   6     1848.99     1925.06     47.92 o 
 -21   1   6     2940.47     3104.53     37.37 o 
 -19   1   6     2807.22     2836.98     47.63 o 
 -17   1   6     1930.81     2003.85     33.81 o 
 -15   1   6      411.44      349.18     10.78 o 
 -13   1   6     3531.59     3475.97     59.44 o 
 -11   1   6     7392.87     7705.28     99.99 o 
  -5   1   6     5003.43     5121.97     62.86 o 
  -3   1   6     1685.25     1523.29     38.22 o 
  -1   1   6     1944.54     1865.83     54.53 o 
   1   1   6     7429.36     7407.96    265.40 o 
   5   1   6     2051.51     2084.55     42.73 o 
   7   1   6     1476.70     1386.54     26.42 o 
   9   1   6       30.42       32.29     12.61 o 
  11   1   6     1312.86     1387.90     44.90 o 
  13   1   6      574.80      633.56     21.24 o 
  15   1   6      697.29      731.64     23.29 o 
  17   1   6      509.36      436.22     23.92 o 
 -26   2   6       50.10       73.91     21.94 o 
 -24   2   6      796.59      858.54     47.13 o 
 -22   2   6      233.09      235.75     10.53 o 
 -20   2   6     1631.76     1717.33     42.72 o 
 -18   2   6     2812.38     2841.83     79.12 o 
 -16   2   6      520.68      464.80     11.70 o 
 -14   2   6     4591.57     4771.29     47.57 o 
 -12   2   6     3249.42     3028.30     45.26 o 
 -10   2   6     3891.22     4172.21     46.54 o 
  -6   2   6     5275.46     5330.72     65.43 o 
  -4   2   6     1103.32      943.71     12.19 o 
  -2   2   6     9376.68     9243.11    228.81 o 
   0   2   6     1748.22     1465.18     22.33 o 
   2   2   6     7851.53     8027.79    162.89 o 
   4   2   6     4998.19     5043.72     53.29 o 
   6   2   6     1471.90     1497.85     24.85 o 
   8   2   6     3975.32     3997.60     69.63 o 
  10   2   6      347.94      305.91     16.44 o 
  12   2   6     2691.27     2879.67     74.44 o 
  14   2   6      348.80      392.50     23.71 o 
  16   2   6      243.87      230.83     16.80 o 
 -25   3   6     1091.77     1170.49     33.80 o 
 -23   3   6      176.52      193.55     12.31 o 
 -21   3   6       31.27       24.99      9.36 o 
 -19   3   6       19.55       15.74      6.95 o 
 -17   3   6      108.71      128.34      8.68 o 
 -15   3   6     1137.99     1220.44     20.20 o 
 -13   3   6      406.99      407.84     13.44 o 
 -11   3   6     6046.16     6321.40     73.85 o 
  -9   3   6     5704.37     6046.38     73.15 o 
  -7   3   6     3502.48     3599.91     35.23 o 
  -5   3   6     3379.70     3168.94     31.90 o 
  -3   3   6     1234.31     1216.76     17.21 o 
  -1   3   6     8471.40     8948.66    164.03 o 
   1   3   6     7234.05     7446.42     80.70 o 
   3   3   6     5676.06     6050.38     57.61 o 
   5   3   6     6100.42     6480.66     57.04 o 
   7   3   6      819.23      821.72     20.44 o 
   9   3   6     3895.56     3962.13     69.39 o 
  11   3   6      124.37      111.19     18.36 o 
  13   3   6      790.68      858.65     23.57 o 
  15   3   6      523.48      503.07     24.48 o 
  17   3   6      315.81      376.83     20.46 o 
 -26   4   6      382.11      385.63     30.49 o 
 -24   4   6      444.22      414.74     24.30 o 
 -22   4   6      660.92      670.23     24.85 o 
 -20   4   6      553.38      530.46     14.91 o 
 -18   4   6     2205.49     2261.30     49.62 o 
 -16   4   6     3214.71     3426.66     57.15 o 
 -14   4   6     2209.25     2210.93     35.20 o 
 -12   4   6     1019.51      977.79     20.41 o 
 -10   4   6     2156.73     2192.35     33.85 o 
  -8   4   6     1000.57     1133.62     28.22 o 
  -6   4   6     2582.31     2531.33     35.00 o 
  -4   4   6     2476.28     2602.27     38.15 o 
  -2   4   6     2829.81     2570.44     27.04 o 
   0   4   6      865.41      893.70     17.06 o 
   2   4   6      729.36      650.01     17.42 o 
   4   4   6      111.93      113.42     11.37 o 
   6   4   6      761.37      798.17     17.45 o 
   8   4   6     2497.24     2480.62     43.76 o 
  10   4   6      835.90      851.55     29.00 o 
  12   4   6      224.02      205.90     15.85 o 
  14   4   6      496.24      479.79     20.33 o 
  16   4   6      433.41      507.80     22.59 o 
 -25   5   6      156.28      137.68     22.73 o 
 -23   5   6      403.87      429.62     34.94 o 
 -21   5   6      313.21      298.57     19.17 o 
 -19   5   6     1025.98     1099.47     23.98 o 
 -17   5   6     2431.28     2404.30     43.98 o 
 -15   5   6     2072.98     2148.22     50.35 o 
 -13   5   6      824.58      800.75     19.27 o 
 -11   5   6       48.36       39.98      6.76 o 
  -9   5   6       18.26       23.32      3.83 o 
  -7   5   6      973.46     1010.01     40.54 o 
  -5   5   6     1647.40     1593.90     19.77 o 
  -3   5   6     3629.65     3707.45     42.53 o 
  -1   5   6     1451.18     1479.18     20.37 o 
   1   5   6      246.34      203.37      8.50 o 
   3   5   6       31.17       30.91      6.67 o 
   5   5   6      157.11      138.82      9.80 o 
   7   5   6     2065.71     2104.69     33.25 o 
   9   5   6      866.59      877.15     30.58 o 
  11   5   6      546.51      476.34     17.75 o 
  13   5   6      271.45      293.93     15.80 o 
  15   5   6      182.75      146.84     26.11 o 
 -24   6   6       52.01       40.41     15.91 o 
 -22   6   6      293.43      279.99     30.16 o 
 -20   6   6       28.88       26.41     13.98 o 
 -18   6   6       64.76       81.31     10.91 o 
 -16   6   6      529.52      472.17     18.28 o 
 -14   6   6      484.71      474.66     21.58 o 
 -12   6   6      268.19      285.95     17.19 o 
 -10   6   6      102.38      113.11     12.16 o 
  -8   6   6       39.22       30.07      7.33 o 
  -6   6   6      585.42      582.17     20.73 o 
  -4   6   6      704.06      640.80     22.49 o 
  -2   6   6      917.31      952.25     16.35 o 
   0   6   6     1203.55     1266.08     46.32 o 
   2   6   6       81.60       89.89      8.47 o 
   4   6   6       74.06       65.65      9.06 o 
   6   6   6      864.14      807.58     19.35 o 
   8   6   6      130.77      147.46     12.41 o 
  10   6   6      699.74      681.03     19.30 o 
  12   6   6      174.95      172.03     24.89 o 
  14   6   6       61.40       33.64     15.08 o 
 -21   7   6        6.00       15.57     10.09 o 
 -19   7   6      141.45      123.25     10.62 o 
 -17   7   6      244.22      243.01     13.55 o 
 -15   7   6       20.42       21.27      9.89 o 
 -13   7   6      761.40      671.82     24.00 o 
 -11   7   6        3.89       10.13      6.22 o 
  -9   7   6        2.57        7.87      5.61 o 
  -7   7   6       28.40       41.88      8.09 o 
  -5   7   6      322.82      293.93     13.80 o 
  -3   7   6     1854.45     1940.02     35.43 o 
  -1   7   6       82.56       91.06      8.76 o 
   1   7   6      222.50      230.19     10.29 o 
   3   7   6       16.60        8.92      3.50 o 
   5   7   6      507.52      473.22     13.59 o 
   7   7   6      275.18      302.96     15.54 o 
   9   7   6      157.19      143.79     16.09 o 
  11   7   6      137.31      128.38     28.12 o 
  13   7   6        4.91        8.99      9.05 o 
 -20   8   6        2.43        8.56      9.82 o 
 -18   8   6        0.14        8.94      6.50 o 
 -16   8   6       29.19       12.25      6.03 o 
 -14   8   6       96.64       81.39     12.47 o 
 -12   8   6      314.33      278.21     19.50 o 
 -10   8   6        0.13        7.84      6.19 o 
  -8   8   6      569.10      472.31     16.08 o 
  -6   8   6      104.69       89.88     11.12 o 
  -4   8   6     1212.71     1208.81     39.05 o 
  -2   8   6      225.24      200.47     11.48 o 
   0   8   6      200.83      200.58     10.95 o 
   2   8   6       42.74       41.82      9.76 o 
   4   8   6       69.46       64.50     12.95 o 
   6   8   6       12.25       12.37      6.80 o 
   8   8   6       39.42       53.53     14.58 o 
  10   8   6      182.68      128.26     18.03 o 
 -17   9   6      114.79      102.54     14.32 o 
 -15   9   6       75.91       57.77     17.54 o 
 -13   9   6        0.21        5.78      5.78 o 
 -11   9   6       12.82       11.71      4.67 o 
  -9   9   6      436.55      352.04     13.32 o 
  -7   9   6      385.03      368.12     16.24 o 
  -5   9   6        0.34       10.68      6.07 o 
  -3   9   6       65.87       64.42     10.07 o 
  -1   9   6       19.41       12.72      9.49 o 
   1   9   6      447.84      432.80     18.13 o 
   3   9   6       65.01       56.82     18.25 o 
   5   9   6       65.09       59.90     23.12 o 
   7   9   6        7.92       12.13      9.52 o 
   9   9   6       13.40        6.36      8.85 o 
 -14  10   6      104.96      118.40     15.30 o 
 -12  10   6       71.25       80.79     17.24 o 
 -10  10   6       18.33       21.19     12.27 o 
  -8  10   6      296.62      249.51     20.75 o 
  -6  10   6        2.23       14.46      8.65 o 
  -4  10   6       62.72       80.44     14.13 o 
  -2  10   6      129.25      120.52     16.33 o 
   0  10   6       18.60       12.29     15.46 o 
   2  10   6       71.19       76.64     19.51 o 
   4  10   6        4.41        4.38     12.35 o 
   6  10   6       37.40       13.57     17.34 o 
 -11  11   6       19.86       25.12      8.12 o 
  -9  11   6       63.18       68.33     14.81 o 
  -7  11   6       71.21       73.06     17.84 o 
  -5  11   6       48.20       39.30     11.68 o 
  -3  11   6      179.72      178.41     28.11 o 
  -1  11   6      366.08      362.88     29.87 o 
   1  11   6      130.77      137.34     22.61 o 
 -27   1   7      124.49      121.00     17.61 o 
 -25   1   7      108.73      112.77     14.16 o 
 -23   1   7       13.81       11.97      6.63 o 
 -21   1   7       19.45       12.27      7.96 o 
 -19   1   7      803.32      775.71     26.58 o 
 -17   1   7      376.65      357.74     12.33 o 
 -15   1   7      488.78      586.46     39.12 o 
 -13   1   7      763.22      722.36     29.92 o 
 -11   1   7       55.97       48.97      4.94 o 
  -9   1   7      340.81      285.62      8.36 o 
  -7   1   7      104.00       55.70      9.05 o 
  -5   1   7     2095.80     2544.22     31.48 o 
  -3   1   7      643.46      791.90     25.08 o 
  -1   1   7        8.74       20.49      5.66 o 
   1   1   7      316.18      293.55     16.91 o 
   3   1   7      626.31      589.84     19.28 o 
   5   1   7     2281.33     2223.15     47.47 o 
   7   1   7     4256.77     4268.90    105.51 o 
   9   1   7      614.26      570.20     30.75 o 
  11   1   7       83.81       59.13     16.32 o 
  13   1   7      400.97      368.81     19.55 o 
  15   1   7       54.22       28.37     12.37 o 
 -26   2   7      211.31      214.70     18.71 o 
 -24   2   7       59.92       61.30      9.84 o 
 -22   2   7        1.13        1.13      5.95 o 
 -20   2   7      902.62      864.38     40.68 o 
 -18   2   7      574.45      564.68     22.79 o 
 -16   2   7     3122.78     3220.80     45.31 o 
 -14   2   7      434.50      350.82     19.81 o 
 -12   2   7       83.50       70.50      4.02 o 
 -10   2   7       88.54       83.35      8.22 o 
  -8   2   7      344.09      315.34      8.65 o 
  -6   2   7       17.95       30.82      6.09 o 
  -4   2   7     6423.30     6658.10     55.86 o 
  -2   2   7     1275.23     1365.99     21.22 o 
   0   2   7      406.97      356.23     10.72 o 
   2   2   7      374.71      403.04     14.93 o 
   4   2   7       75.66       52.57      6.29 o 
   6   2   7     2280.23     2199.66     52.34 o 
   8   2   7      769.21      652.76     18.72 o 
  10   2   7      240.98      240.63     17.51 o 
  12   2   7      127.82      142.62     20.68 o 
  14   2   7        1.23        9.07      7.17 o 
  16   2   7      132.00      115.56     57.10 o 
 -25   3   7       65.36       77.01     11.96 o 
 -23   3   7       15.99       18.06      8.51 o 
 -21   3   7      129.24      161.72     12.17 o 
 -19   3   7       63.08       52.51     10.01 o 
 -17   3   7     1878.58     1991.47     51.28 o 
 -15   3   7     2077.98     2123.37     30.56 o 
 -13   3   7     1260.56     1239.72     22.93 o 
 -11   3   7      719.99      629.94     20.65 o 
  -9   3   7     1282.91     1291.81     25.45 o 
  -7   3   7      201.47      165.23      9.77 o 
  -5   3   7     4714.84     5015.90     44.43 o 
  -3   3   7     3348.32     3453.75     46.77 o 
  -1   3   7     2652.54     2470.77     39.28 o 
   1   3   7      144.82      125.96      6.88 o 
   3   3   7       15.39       16.28      6.94 o 
   5   3   7      991.08      947.07     18.83 o 
   7   3   7      857.20      828.89     18.66 o 
   9   3   7     1331.64     1258.93     29.88 o 
  11   3   7       21.79       40.84     11.89 o 
  13   3   7       13.41       23.65     12.03 o 
  15   3   7      300.58      297.23     20.36 o 
 -26   4   7       37.56       26.88     18.42 o 
 -24   4   7      447.01      455.45     24.60 o 
 -22   4   7      221.49      199.94     11.72 o 
 -20   4   7       12.04       18.41      7.29 o 
 -18   4   7       17.32       21.56      6.91 o 
 -16   4   7      357.07      375.10     11.26 o 
 -14   4   7      406.36      311.41      7.38 o 
 -12   4   7       48.50       54.30      5.55 o 
 -10   4   7      115.00       94.17      5.51 o 
  -8   4   7     1708.37     1623.91     22.86 o 
  -6   4   7     4567.83     4714.57     44.44 o 
  -4   4   7     2836.90     2905.44     30.04 o 
  -2   4   7     3262.06     3262.89     32.54 o 
   0   4   7      273.44      293.69     10.01 o 
   2   4   7     1156.11     1222.30     19.98 o 
   4   4   7     3246.58     3380.06     57.18 o 
   6   4   7     4348.86     4549.24     70.29 o 
   8   4   7     3453.07     3699.38     74.73 o 
  10   4   7      473.01      442.25     21.16 o 
  12   4   7      105.69       98.50     18.23 o 
  14   4   7       91.80       89.83     22.25 o 
 -25   5   7       22.47       14.75      8.65 o 
 -23   5   7      352.20      395.82     21.86 o 
 -21   5   7       92.92       84.75     17.40 o 
 -19   5   7     1815.80     1923.84     59.05 o 
 -17   5   7     1916.65     1958.03     36.15 o 
 -15   5   7     3630.05     3661.51     43.77 o 
 -13   5   7     2990.04     3208.90     69.58 o 
 -11   5   7     1958.70     1924.78     27.84 o 
  -9   5   7      477.56      438.43      9.99 o 
  -7   5   7     1789.18     1845.13     20.85 o 
  -5   5   7     5053.58     5408.09     43.86 o 
  -3   5   7     1727.19     1648.06     24.09 o 
  -1   5   7     1199.50     1233.76     20.54 o 
   1   5   7      363.08      376.95     14.03 o 
   3   5   7       31.26       21.35      6.63 o 
   5   5   7     1728.34     1680.86     24.49 o 
   7   5   7      368.76      340.99     14.16 o 
   9   5   7      665.42      714.95     25.08 o 
  11   5   7      394.24      353.56     23.38 o 
  13   5   7      303.71      381.69     22.38 o 
 -24   6   7       68.60       33.07     15.30 o 
 -22   6   7      904.95      964.59     39.72 o 
 -20   6   7     1000.74     1080.15     81.14 o 
 -18   6   7     1380.10     1319.28     35.82 o 
 -16   6   7      995.90     1013.36     37.13 o 
 -14   6   7     2257.97     2228.13     27.74 o 
 -12   6   7      467.16      528.35     11.70 o 
 -10   6   7     1256.52     1183.36     26.46 o 
  -8   6   7      986.01      960.50     23.83 o 
  -6   6   7     2334.36     2343.60     30.95 o 
  -4   6   7     3319.56     3527.15     44.19 o 
  -2   6   7      754.06      703.60     18.08 o 
   0   6   7     1260.41     1239.20     21.36 o 
   2   6   7      709.63      759.49     14.49 o 
   4   6   7     2149.30     2074.28     29.36 o 
   6   6   7      593.36      636.39     16.77 o 
   8   6   7      302.26      302.71     16.47 o 
  10   6   7      470.58      443.73     22.61 o 
  12   6   7      306.09      313.65     24.82 o 
 -21   7   7      751.19      759.19     35.30 o 
 -19   7   7      743.35      774.29     24.84 o 
 -17   7   7      629.30      578.03     17.80 o 
 -15   7   7     1140.15     1161.83     27.50 o 
 -13   7   7     1441.58     1315.47     33.43 o 
 -11   7   7      398.86      424.65     15.06 o 
  -9   7   7      960.05     1019.62     18.82 o 
  -7   7   7      629.10      743.74     25.53 o 
  -5   7   7      170.62      215.56     10.50 o 
  -3   7   7     1423.67     1523.93     25.10 o 
  -1   7   7       20.91       19.80      6.43 o 
   1   7   7     1708.63     1719.20     26.55 o 
   3   7   7     2545.59     2710.34     45.93 o 
   5   7   7      590.50      625.64     18.52 o 
   7   7   7      627.74      559.26     17.27 o 
   9   7   7      387.99      387.84     19.86 o 
  11   7   7     1057.50     1067.26     26.63 o 
 -20   8   7      554.65      554.24     32.56 o 
 -18   8   7      225.95      274.69     16.63 o 
 -16   8   7      541.27      502.52     18.16 o 
 -14   8   7      456.75      457.27     16.05 o 
 -12   8   7     1395.87     1394.93     32.52 o 
 -10   8   7     1558.28     1559.50     25.02 o 
  -8   8   7     2109.71     2131.83     43.83 o 
  -6   8   7     2997.47     2909.45     86.66 o 
  -4   8   7     1060.64     1031.04     35.50 o 
  -2   8   7     1544.39     1466.10     34.34 o 
   0   8   7      636.09      605.85     25.05 o 
   2   8   7     2809.08     2903.78     63.73 o 
   4   8   7      805.49      862.02     19.02 o 
   6   8   7      601.15      619.76     35.75 o 
   8   8   7      244.51      268.12     15.86 o 
 -17   9   7      476.92      448.08     24.32 o 
 -15   9   7      217.59      200.69     18.10 o 
 -13   9   7      286.46      309.55     17.10 o 
 -11   9   7     1131.41     1160.84     23.74 o 
  -9   9   7      430.50      420.62     14.59 o 
  -7   9   7     1348.85     1335.39     32.67 o 
  -5   9   7      900.90      906.35     26.37 o 
  -3   9   7      326.34      278.51     14.00 o 
  -1   9   7     1665.32     1707.05     65.09 o 
   1   9   7     1036.81     1100.63     39.62 o 
   3   9   7      956.67      914.38     38.23 o 
   5   9   7      738.42      722.02     39.17 o 
   7   9   7      391.44      408.67     24.24 o 
 -14  10   7      176.65      118.88     18.58 o 
 -12  10   7      585.28      541.00     17.43 o 
 -10  10   7      801.38      778.17     26.76 o 
  -8  10   7     1009.20     1050.86     32.08 o 
  -6  10   7      216.78      276.30     21.92 o 
  -4  10   7      245.28      231.32     16.06 o 
  -2  10   7      305.28      286.93     19.07 o 
   0  10   7     1488.71     1500.60     43.82 o 
   2  10   7      478.19      467.56     36.94 o 
   4  10   7      625.14      684.82     57.03 o 
  -9  11   7      639.76      569.87     21.07 o 
  -7  11   7      130.04       90.69     38.17 o 
  -5  11   7      114.95      130.14     37.40 o 
  -3  11   7      167.29      174.76     19.45 o 
 -26   0   8       69.54       69.71     35.36 o 
 -24   0   8      385.59      349.47     17.98 o 
 -22   0   8      392.37      404.55     18.18 o 
 -20   0   8      611.19      663.99     23.11 o 
 -18   0   8      904.72      910.75     28.15 o 
 -16   0   8     3208.64     3138.38     59.73 o 
 -14   0   8     5249.20     5463.67    109.07 o 
 -12   0   8     6776.87     7330.71    144.49 o 
 -10   0   8     2870.87     3241.43     71.33 o 
  -8   0   8     3133.82     2828.22     61.23 o 
  -6   0   8      764.29      655.71     26.00 o 
  -4   0   8      681.06      932.32     34.63 o 
  -2   0   8       33.44       18.20     12.97 o 
   0   0   8     4748.47     4825.18    101.48 o 
   2   0   8     1932.99     1798.72     44.96 o 
   4   0   8     6638.42     6480.71    109.89 o 
   6   0   8       17.49       15.33     15.35 o 
   8   0   8      185.33      153.09     40.27 o 
  10   0   8     2873.81     2784.73    125.95 o 
  12   0   8     1578.57     1641.74     91.52 o 
  14   0   8     2391.42     2653.26    202.28 o 
 -27   1   8      245.44      236.82     28.73 o 
 -25   1   8      926.67      984.55     26.30 o 
 -23   1   8     1241.82     1248.59     27.97 o 
 -21   1   8      957.54      977.00     22.88 o 
 -19   1   8     1389.27     1444.58     23.27 o 
 -17   1   8     1805.03     1732.72     31.71 o 
 -15   1   8     3996.02     4025.74     84.01 o 
 -13   1   8     4138.00     4308.44     57.27 o 
 -11   1   8     3621.75     3740.42     41.97 o 
  -9   1   8     3454.06     3607.32     45.25 o 
  -7   1   8     5224.49     5591.13     62.56 o 
  -5   1   8     4443.21     4414.56     51.15 o 
  -3   1   8     2663.46     2750.70     47.47 o 
  -1   1   8     7696.86     7962.06     89.74 o 
   1   1   8     3553.90     3629.92     49.07 o 
   3   1   8     6678.75     6685.26     62.80 o 
   5   1   8      103.37       87.95      7.55 o 
   7   1   8      462.54      429.28     21.72 o 
   9   1   8      968.95      948.54     24.87 o 
  11   1   8     1257.47     1220.16     31.22 o 
  13   1   8      827.88      828.21     32.98 o 
  15   1   8       32.90       46.07     15.85 o 
 -26   2   8      743.06      729.96     21.28 o 
 -24   2   8     1179.14     1255.60     22.79 o 
 -22   2   8      432.66      442.68     13.70 o 
 -20   2   8      372.25      370.50     16.02 o 
 -18   2   8      273.53      306.57     11.69 o 
 -16   2   8     1716.53     1706.60     45.71 o 
 -14   2   8     1980.83     1873.32     36.92 o 
 -12   2   8     4452.06     4457.57     67.65 o 
 -10   2   8     2962.30     2844.13     29.26 o 
  -8   2   8     3273.53     3453.94     39.39 o 
  -6   2   8     1054.90      969.29     17.20 o 
  -4   2   8     3577.72     3463.85     37.73 o 
  -2   2   8     3438.20     3458.62     53.20 o 
   0   2   8     3158.94     3215.29     35.38 o 
   2   2   8     8559.08     8765.19     70.37 o 
   4   2   8       89.33       89.30      8.67 o 
   6   2   8     1208.13     1151.50     51.67 o 
   8   2   8      955.14      966.43     34.16 o 
  10   2   8     1042.42     1029.80     31.76 o 
  12   2   8     1983.73     1852.08     51.40 o 
  14   2   8      362.42      364.22     21.23 o 
 -25   3   8      306.92      305.12     14.75 o 
 -23   3   8      642.62      650.78     42.55 o 
 -21   3   8     1043.51     1029.28     21.48 o 
 -19   3   8      365.06      294.74     13.70 o 
 -17   3   8      153.71      176.65      8.62 o 
 -15   3   8       27.61       23.60      6.35 o 
 -13   3   8       43.15       48.77      5.55 o 
 -11   3   8       88.36      107.17      9.70 o 
  -9   3   8     2153.23     2385.85     25.16 o 
  -7   3   8     1038.38      993.74     18.62 o 
  -5   3   8     3930.14     3955.87     63.31 o 
  -3   3   8     3052.94     3059.36     46.34 o 
  -1   3   8     1550.02     1496.85     20.58 o 
   1   3   8     4832.91     5033.33     47.17 o 
   3   3   8       50.38       49.67      9.35 o 
   5   3   8     4606.45     4904.79    138.80 o 
   7   3   8     1770.73     1802.88     55.87 o 
   9   3   8     1704.77     1710.25     48.65 o 
  11   3   8     1280.33     1259.92     67.42 o 
  13   3   8      204.72      169.81     16.05 o 
 -26   4   8      492.84      508.73     37.92 o 
 -24   4   8       37.82       45.53     11.04 o 
 -22   4   8      490.35      488.01     16.57 o 
 -20   4   8      364.69      369.79     14.76 o 
 -18   4   8     1716.01     1764.60     29.60 o 
 -16   4   8     1008.75     1064.56     18.31 o 
 -14   4   8     3612.99     3616.24     57.73 o 
 -12   4   8     1370.75     1266.65     20.71 o 
 -10   4   8     3318.56     3363.40     35.62 o 
  -8   4   8     1027.38     1058.06     20.30 o 
  -6   4   8      884.27      824.39     20.73 o 
  -4   4   8     1876.72     1968.87     40.99 o 
  -2   4   8     2342.32     2486.40     24.89 o 
   0   4   8     2173.89     2102.42     29.37 o 
   2   4   8       60.39       55.64      6.70 o 
   4   4   8      740.44      717.33     18.14 o 
   6   4   8      612.59      634.37     22.23 o 
   8   4   8      783.55      816.68     30.96 o 
  10   4   8      313.24      277.07     16.08 o 
  12   4   8       48.04       32.52     12.30 o 
 -25   5   8      126.77      141.60     29.48 o 
 -23   5   8      120.19      155.27     40.21 o 
 -21   5   8       54.13       81.57     23.62 o 
 -19   5   8      568.65      630.27     26.23 o 
 -17   5   8     1185.45     1145.55     29.87 o 
 -15   5   8      877.32      923.25     36.44 o 
 -13   5   8     2215.43     2153.14     44.70 o 
 -11   5   8     2058.99     2095.88     32.68 o 
  -9   5   8      266.82      235.56      9.41 o 
  -7   5   8      978.44      929.86     17.60 o 
  -5   5   8       22.82       27.47      6.25 o 
  -3   5   8     3247.07     3267.69     59.17 o 
  -1   5   8      588.28      652.19     24.34 o 
   1   5   8      100.91       99.29     10.14 o 
   3   5   8      312.87      282.61     12.75 o 
   5   5   8      195.63      207.50     14.74 o 
   7   5   8     1130.73     1130.15     35.21 o 
   9   5   8      216.69      273.40     23.36 o 
  11   5   8        3.68        6.32      7.58 o 
 -24   6   8       28.03       29.72     15.46 o 
 -22   6   8       84.13       93.54     23.64 o 
 -20   6   8      429.16      381.50     58.75 o 
 -18   6   8      568.73      578.22     20.96 o 
 -16   6   8      412.37      442.65     21.51 o 
 -14   6   8        8.68        9.08      7.99 o 
 -12   6   8      338.22      296.34     18.67 o 
 -10   6   8      181.89      154.35     12.59 o 
  -8   6   8       87.02       75.05      7.24 o 
  -6   6   8     1074.53     1135.41     19.30 o 
  -4   6   8      176.09      194.96      9.50 o 
  -2   6   8      510.53      511.83     11.82 o 
   0   6   8       34.83       20.37      7.10 o 
   2   6   8        2.31       10.67      4.05 o 
   4   6   8      365.78      319.14     11.06 o 
   6   6   8      583.84      572.82     18.68 o 
   8   6   8      598.49      629.59     42.31 o 
  10   6   8        5.41        8.92      9.07 o 
 -21   7   8      117.88      129.97     21.47 o 
 -19   7   8       33.65       23.49      9.66 o 
 -17   7   8       45.88       56.18     14.36 o 
 -15   7   8       15.11       13.42      7.60 o 
 -13   7   8       59.77       46.66     11.80 o 
 -11   7   8       10.82       20.30      8.01 o 
  -9   7   8      101.67       90.43     10.82 o 
  -7   7   8       26.24       23.91      7.88 o 
  -5   7   8     1306.12     1230.73     23.74 o 
  -3   7   8       10.05        8.50      6.47 o 
  -1   7   8      259.74      237.93     10.13 o 
   1   7   8       82.21       58.70      9.28 o 
   3   7   8      210.56      186.28     13.32 o 
   5   7   8      556.42      512.08     18.16 o 
   7   7   8      237.34      229.92     14.49 o 
   9   7   8      168.88      148.93     16.09 o 
 -20   8   8      177.19      182.84     18.77 o 
 -18   8   8        2.28        3.38      7.48 o 
 -16   8   8        4.57       15.24      7.37 o 
 -14   8   8        2.88        4.60      7.57 o 
 -12   8   8      129.14      122.50     12.12 o 
 -10   8   8       15.02       22.60      7.48 o 
  -8   8   8      231.04      214.69     14.76 o 
  -6   8   8      254.80      219.09     13.03 o 
  -4   8   8     1017.87      914.44     19.84 o 
  -2   8   8       21.66       22.09      5.95 o 
   0   8   8        1.53        3.63      5.98 o 
   2   8   8      127.56      110.86     10.15 o 
   4   8   8       24.68       24.12      7.30 o 
   6   8   8      149.26      120.06     13.91 o 
   8   8   8        0.65       55.12     27.88 o 
 -17   9   8        2.18        2.40      7.04 o 
 -15   9   8        3.30       -2.15      7.38 o 
 -13   9   8        0.04        6.16      6.94 o 
 -11   9   8       10.02        4.75      6.17 o 
  -9   9   8        7.93        2.19      6.31 o 
  -7   9   8        2.50        6.54      6.91 o 
  -5   9   8       32.65       25.54      7.98 o 
  -3   9   8      142.97      119.98     10.62 o 
  -1   9   8      686.75      613.85     23.30 o 
   1   9   8        0.32        2.35      7.62 o 
   3   9   8       12.03        2.75     14.08 o 
   5   9   8        0.34        5.61     12.72 o 
 -14  10   8       37.01       35.26     14.41 o 
 -12  10   8       45.18       56.37     13.08 o 
 -10  10   8      191.92      173.92     15.92 o 
  -8  10   8       16.83       26.47     13.65 o 
  -6  10   8        0.97       11.31      9.31 o 
  -4  10   8       39.25       23.54     13.49 o 
  -2  10   8      254.29      252.31     26.46 o 
   0  10   8       38.99       17.18     11.71 o 
 -27   1   9        0.20        5.70      8.04 o 
 -25   1   9       33.28       30.96      8.02 o 
 -23   1   9       50.44       42.07     11.37 o 
 -21   1   9        2.93        6.43      7.46 o 
 -19   1   9       31.95       35.40      6.93 o 
 -17   1   9       66.61       74.94      8.23 o 
 -15   1   9      207.92      208.19     11.64 o 
 -13   1   9      280.33      261.60     10.75 o 
 -11   1   9      599.16      664.98     21.66 o 
  -9   1   9     2070.41     2303.80     40.84 o 
  -7   1   9      125.24      111.13     10.37 o 
  -5   1   9      230.05      265.05     13.47 o 
  -3   1   9       45.92       36.04      7.60 o 
  -1   1   9      346.69      374.58     25.52 o 
   1   1   9      242.06      185.03     23.40 o 
   3   1   9       71.10       63.46      8.47 o 
   5   1   9      134.15      143.31     23.60 o 
   7   1   9      209.54      154.79     27.25 o 
   9   1   9        0.88       -0.02      9.37 o 
  11   1   9       11.25       10.53      9.60 o 
  13   1   9       31.00       24.66     11.24 o 
 -26   2   9        1.74       11.69      6.53 o 
 -24   2   9       20.22       22.70      7.95 o 
 -22   2   9      195.27      185.44     11.52 o 
 -20   2   9      435.43      420.50     15.96 o 
 -18   2   9       60.45       68.40     10.10 o 
 -16   2   9      315.85      269.72     14.76 o 
 -14   2   9       43.39       41.72      5.46 o 
 -12   2   9     1952.09     1859.71     42.88 o 
 -10   2   9     2144.69     2287.78     33.68 o 
  -8   2   9        3.12        6.63      5.64 o 
  -6   2   9      290.86      313.95     12.97 o 
  -4   2   9      338.41      358.24     13.52 o 
  -2   2   9      323.62      275.72     10.82 o 
   0   2   9      839.38      818.39     23.30 o 
   2   2   9      137.53      100.12      7.96 o 
   4   2   9      576.35      560.33     19.03 o 
   6   2   9      894.55      841.49     29.89 o 
   8   2   9       71.27       80.18     13.32 o 
  10   2   9       21.09       11.90      9.72 o 
  12   2   9       72.34       59.36     21.39 o 
 -25   3   9       77.62       93.33     10.91 o 
 -23   3   9      418.51      405.43     16.69 o 
 -21   3   9      340.71      355.91     15.81 o 
 -19   3   9     1111.15     1090.00     23.61 o 
 -17   3   9        8.82        5.33      6.01 o 
 -15   3   9       18.53       16.63      6.84 o 
 -13   3   9      700.48      711.31     12.50 o 
 -11   3   9     2113.94     2223.33     33.08 o 
  -9   3   9     2511.98     2534.22     33.90 o 
  -7   3   9      421.26      476.38     14.82 o 
  -5   3   9     2585.01     2606.20     34.73 o 
  -3   3   9       30.98       44.51      6.97 o 
  -1   3   9     2286.35     2360.57     34.50 o 
   1   3   9       37.89       44.79      7.16 o 
   3   3   9      371.17      395.02     13.13 o 
   5   3   9     1183.62     1096.15     32.20 o 
   7   3   9      573.42      587.87     24.22 o 
   9   3   9       80.43       80.89     21.20 o 
  11   3   9       86.50       83.79     19.89 o 
 -26   4   9       34.02       52.20     14.50 o 
 -24   4   9      262.40      298.98     30.84 o 
 -22   4   9      384.32      386.92     15.26 o 
 -20   4   9     1250.39     1266.82     32.42 o 
 -18   4   9     1002.48      992.70     26.40 o 
 -16   4   9       32.33       24.74      6.83 o 
 -14   4   9      291.18      289.08     15.49 o 
 -12   4   9      295.82      263.53     10.64 o 
 -10   4   9     1453.81     1453.09     20.77 o 
  -8   4   9      745.90      712.62     12.57 o 
  -6   4   9        5.89       13.35      5.89 o 
  -4   4   9     1912.31     1933.90     26.78 o 
  -2   4   9     2369.30     2452.37     37.97 o 
   0   4   9       24.58       23.67      6.62 o 
   2   4   9     1502.18     1467.47     44.62 o 
   4   4   9      558.36      574.67     29.81 o 
   6   4   9     2016.42     1980.90     77.75 o 
   8   4   9     1408.48     1384.45     33.41 o 
  10   4   9      207.69      205.11     20.12 o 
 -25   5   9      160.11      169.34     17.92 o 
 -23   5   9      319.01      359.50     26.71 o 
 -21   5   9      905.63      920.25     30.90 o 
 -19   5   9       67.38       75.37     20.72 o 
 -17   5   9      904.46      834.66     25.62 o 
 -15   5   9      414.03      417.74     20.36 o 
 -13   5   9     2100.51     2113.91     33.26 o 
 -11   5   9     3628.47     3646.44     41.08 o 
  -9   5   9     2086.95     2218.90     34.59 o 
  -7   5   9     4512.62     4789.51     68.50 o 
  -5   5   9      121.92      147.39      9.28 o 
  -3   5   9     2601.86     2786.97     44.06 o 
  -1   5   9        9.32       11.95      5.72 o 
   1   5   9     1186.13     1237.21     21.99 o 
   3   5   9     1346.30     1337.32     35.60 o 
   5   5   9      411.98      402.53     19.34 o 
   7   5   9      350.25      318.02     27.70 o 
   9   5   9        6.93       10.13      7.13 o 
 -22   6   9      577.09      599.77     40.57 o 
 -20   6   9      520.68      495.70     28.13 o 
 -18   6   9      530.21      533.92     20.02 o 
 -16   6   9     1099.12     1021.12     25.94 o 
 -14   6   9     1197.81     1286.06     35.56 o 
 -12   6   9      513.13      504.73     22.71 o 
 -10   6   9     2483.53     2574.26     34.17 o 
  -8   6   9      493.48      502.05     17.21 o 
  -6   6   9     3138.76     3258.23     37.61 o 
  -4   6   9      555.55      552.62     13.90 o 
  -2   6   9       80.81       71.78      7.85 o 
   0   6   9     1690.70     1732.08     36.53 o 
   2   6   9      734.28      773.79     16.84 o 
   4   6   9     1771.84     1713.48     32.11 o 
   6   6   9      271.13      254.87     19.47 o 
   8   6   9      154.82      107.99     17.93 o 
 -21   7   9       53.48       61.67     23.29 o 
 -19   7   9      292.40      248.33     21.32 o 
 -17   7   9      328.99      304.67     20.68 o 
 -15   7   9     1316.76     1266.78     28.64 o 
 -13   7   9      672.91      719.80     44.55 o 
 -11   7   9      706.74      723.47     18.11 o 
  -9   7   9     1059.35     1039.45     27.60 o 
  -7   7   9     1030.91     1032.85     25.07 o 
  -5   7   9      986.62      999.12     28.55 o 
  -3   7   9       11.14       15.83      6.68 o 
  -1   7   9      100.37      111.09     12.70 o 
   1   7   9      745.40      794.56     16.77 o 
   3   7   9      465.67      467.84     17.35 o 
   5   7   9      606.99      626.59     38.36 o 
   7   7   9       99.51      101.45     16.36 o 
 -20   8   9      371.17      427.63     37.16 o 
 -18   8   9      600.27      547.43     22.39 o 
 -16   8   9      736.19      731.21     26.45 o 
 -14   8   9      516.27      475.95     21.66 o 
 -12   8   9      387.83      388.23     14.79 o 
 -10   8   9      313.36      351.47     15.33 o 
  -8   8   9     1242.87     1261.44     35.45 o 
  -6   8   9     1185.01     1181.05     29.87 o 
  -4   8   9     1110.29      998.85     26.63 o 
  -2   8   9     1033.34      964.05     22.12 o 
   0   8   9     1274.45     1252.55     36.47 o 
   2   8   9     1385.74     1367.26     38.80 o 
   4   8   9      522.13      595.34     28.81 o 
 -17   9   9      234.12      160.50     19.13 o 
 -15   9   9      357.18      330.52     20.26 o 
 -13   9   9      270.14      256.17     22.23 o 
 -11   9   9      167.09      179.86     14.75 o 
  -9   9   9      419.45      450.66     19.28 o 
  -7   9   9      195.78      175.01     16.28 o 
  -5   9   9      431.69      423.48     20.54 o 
  -3   9   9      364.80      345.32     13.71 o 
  -1   9   9     1037.12      965.54     34.93 o 
   1   9   9      656.65      616.45     30.50 o 
   3   9   9      694.78      754.82     29.85 o 
 -12  10   9      108.12       96.70     20.41 o 
 -10  10   9      209.33      158.87     13.62 o 
  -8  10   9      360.39      306.28     25.35 o 
  -6  10   9      213.07      185.79     16.49 o 
  -4  10   9      411.82      431.78     19.30 o 
  -2  10   9      615.62      603.06     24.98 o 
 -26   0  10      486.03      477.79     23.36 o 
 -24   0  10      485.60      507.21     24.39 o 
 -22   0  10       29.08       10.36     10.17 o 
 -20   0  10       46.63       68.97     14.09 o 
 -18   0  10      237.29      261.34     15.74 o 
 -16   0  10     3520.08     3649.53     63.87 o 
 -14   0  10     1398.51     1527.85     49.03 o 
 -12   0  10      824.97      787.95     33.59 o 
 -10   0  10     2156.20     2121.43     49.07 o 
  -8   0  10     2458.33     2796.59     59.99 o 
  -6   0  10     6842.95     7363.30    123.87 o 
  -4   0  10     1257.00     1118.96     41.45 o 
  -2   0  10       59.75       89.43     15.57 o 
   0   0  10      427.72      431.32     33.59 o 
   2   0  10      522.87      489.50     15.07 o 
   4   0  10      104.08       88.67     53.05 o 
   6   0  10      221.49      205.54     26.78 o 
   8   0  10      956.74      996.26     54.48 o 
  10   0  10     1082.13     1089.70     60.03 o 
 -27   1  10      345.54      358.79     14.82 o 
 -25   1  10      382.90      380.24     20.03 o 
 -23   1  10      486.99      494.28     15.35 o 
 -21   1  10      166.44      194.87     12.31 o 
 -19   1  10     1436.06     1325.88     26.10 o 
 -17   1  10     2635.28     2573.34     41.16 o 
 -15   1  10     3041.71     3131.13     59.42 o 
 -13   1  10     3022.01     3146.96     41.99 o 
 -11   1  10       50.02       54.02      7.70 o 
  -9   1  10     4375.91     4672.80     82.52 o 
  -7   1  10     2100.49     2161.81     29.94 o 
  -5   1  10     4044.74     4246.25     46.75 o 
  -3   1  10     2191.30     2273.86     53.43 o 
  -1   1  10     1856.62     2013.98     39.87 o 
   1   1  10     3676.41     3803.97     71.48 o 
   3   1  10     1419.20     1355.71     50.33 o 
   5   1  10      563.95      553.90     23.16 o 
   7   1  10      659.92      661.78     23.49 o 
   9   1  10      798.92      743.64     32.46 o 
  11   1  10      844.22      844.79     30.67 o 
 -26   2  10      341.20      318.02     16.03 o 
 -24   2  10      293.69      281.13     17.17 o 
 -22   2  10      881.91      889.57     21.23 o 
 -20   2  10      548.88      564.80     19.22 o 
 -18   2  10     1209.10     1251.53     39.12 o 
 -16   2  10     1145.99     1168.80     28.71 o 
 -14   2  10      790.02      772.64     28.38 o 
 -12   2  10     1054.94     1017.21     23.96 o 
 -10   2  10      249.44      314.00     11.67 o 
  -8   2  10     4418.17     4585.76     73.20 o 
  -6   2  10     1089.11      967.64     21.43 o 
  -4   2  10     1865.80     2039.49     43.76 o 
  -2   2  10     1666.05     1566.80     28.82 o 
   0   2  10     1130.47     1216.57     21.26 o 
   2   2  10     1374.71     1337.23     24.26 o 
   4   2  10      962.14      991.62     38.98 o 
   6   2  10      935.48     1010.01     30.01 o 
   8   2  10      423.51      392.42     23.31 o 
  10   2  10      891.77      868.88     58.33 o 
 -25   3  10      323.54      359.27     17.67 o 
 -23   3  10      158.59      174.86     13.32 o 
 -21   3  10      868.97      852.83     26.43 o 
 -19   3  10      394.90      417.38     20.53 o 
 -17   3  10     1652.00     1681.99     30.23 o 
 -15   3  10     1433.16     1367.13     22.48 o 
 -13   3  10      103.18       86.91      5.83 o 
 -11   3  10     1236.54     1225.88     22.40 o 
  -9   3  10     2219.44     2223.68     31.63 o 
  -7   3  10      255.11      266.29     10.31 o 
  -5   3  10      481.03      451.66     16.72 o 
  -3   3  10      835.83      896.90     20.32 o 
  -1   3  10     3891.14     3977.23     48.21 o 
   1   3  10      128.23      147.26     12.08 o 
   3   3  10      908.60      894.39     28.74 o 
   5   3  10      709.15      700.29     30.43 o 
   7   3  10      652.47      617.17     23.13 o 
   9   3  10     1153.56     1205.12     46.26 o 
 -24   4  10      304.90      306.94     21.21 o 
 -22   4  10      152.39      161.41     11.42 o 
 -20   4  10      497.31      480.40     16.54 o 
 -18   4  10      295.42      329.31     14.65 o 
 -16   4  10      158.84      166.45      8.48 o 
 -14   4  10     1308.18     1251.62     34.87 o 
 -12   4  10     1926.65     1885.66     25.56 o 
 -10   4  10     4469.88     4611.15     51.01 o 
  -8   4  10      243.50      207.27     10.01 o 
  -6   4  10     1649.60     1722.97     41.08 o 
  -4   4  10      984.61      964.19     21.20 o 
  -2   4  10     1237.66     1330.14     20.28 o 
   0   4  10      693.28      646.09     16.68 o 
   2   4  10      149.68      173.64     10.66 o 
   4   4  10      587.01      537.61     28.11 o 
   6   4  10      314.46      339.61     21.70 o 
   8   4  10      597.13      649.57     29.50 o 
  10   4  10        4.67        5.31     17.48 o 
 -23   5  10      124.52       98.57     33.42 o 
 -21   5  10      237.65      228.86     27.47 o 
 -19   5  10      324.77      269.85     25.69 o 
 -17   5  10       18.25       11.73      8.59 o 
 -15   5  10        4.18        9.86      5.46 o 
 -13   5  10     1742.36     1677.54     28.45 o 
 -11   5  10     1074.51     1083.23     29.99 o 
  -9   5  10     2738.15     2893.03     35.77 o 
  -7   5  10      743.15      776.27     14.49 o 
  -5   5  10       75.44       76.92      7.95 o 
  -3   5  10     2144.98     2247.65     33.18 o 
  -1   5  10       20.50       12.72      5.13 o 
   1   5  10      419.40      376.40     15.04 o 
   3   5  10       77.49       63.40     21.90 o 
   5   5  10      523.54      500.83     31.66 o 
   7   5  10      674.53      722.98     33.16 o 
   9   5  10        4.80       -2.04     15.49 o 
 -22   6  10      133.50       97.25     27.01 o 
 -20   6  10       52.74       24.48     15.62 o 
 -18   6  10       52.05       32.18     10.22 o 
 -16   6  10       20.21       22.91     10.19 o 
 -14   6  10      445.13      477.58     40.40 o 
 -12   6  10      563.42      529.16     16.09 o 
 -10   6  10      289.15      268.87     12.06 o 
  -8   6  10      256.53      245.71     13.50 o 
  -6   6  10       15.35       21.22      8.48 o 
  -4   6  10      479.02      452.59     13.68 o 
  -2   6  10      180.69      194.13     13.16 o 
   0   6  10       45.62       50.08     10.97 o 
   2   6  10       14.41       11.80      8.61 o 
   4   6  10       73.76       76.53     12.69 o 
   6   6  10      303.67      307.95     19.51 o 
 -21   7  10      122.61       88.98     20.84 o 
 -19   7  10       76.80       91.56     30.55 o 
 -17   7  10       17.24        9.62      5.03 o 
 -15   7  10        3.99        8.78      8.22 o 
 -13   7  10        4.06        8.59      6.35 o 
 -11   7  10       18.46        3.00      7.01 o 
  -9   7  10       91.56      112.06     10.70 o 
  -7   7  10       63.86       68.15     11.16 o 
  -5   7  10      208.31      190.40     12.95 o 
  -3   7  10       44.25       42.80     11.88 o 
  -1   7  10      115.04      101.64     11.39 o 
   1   7  10       39.07       28.97      7.81 o 
   3   7  10      120.81      103.62     15.94 o 
   5   7  10      194.96      184.42     12.92 o 
 -18   8  10       67.15       89.19     19.29 o 
 -16   8  10       33.04       36.94     13.21 o 
 -14   8  10       11.29       10.60      7.66 o 
 -12   8  10       25.79       21.50      8.46 o 
 -10   8  10       15.57       12.99      6.86 o 
  -8   8  10        1.58        7.12      6.09 o 
  -6   8  10       30.72       25.06      7.67 o 
  -4   8  10       15.16        9.12      7.05 o 
  -2   8  10       15.75        5.09      6.15 o 
   0   8  10      153.78      125.90     13.58 o 
   2   8  10      349.59      347.86     23.44 o 
 -15   9  10       76.93       53.80     13.46 o 
 -13   9  10       15.88       17.06      8.25 o 
 -11   9  10        3.24        4.08      6.95 o 
  -9   9  10        1.75       10.09      7.29 o 
  -7   9  10      162.70      157.20     15.03 o 
  -5   9  10       26.47       13.58      6.48 o 
  -3   9  10      175.54      174.01     13.49 o 
  -1   9  10       69.64       55.39     12.50 o 
 -27   1  11       79.89       73.57     15.57 o 
 -25   1  11        0.42        6.23      7.63 o 
 -23   1  11      239.80      215.41     12.60 o 
 -21   1  11       28.13       21.35      9.03 o 
 -19   1  11       77.11       44.38     10.97 o 
 -17   1  11       11.36       22.98     11.38 o 
 -15   1  11     1338.75     1293.00     26.31 o 
 -13   1  11     3520.09     3701.53     45.09 o 
 -11   1  11       44.66       53.89      9.84 o 
  -9   1  11      808.95      899.83     42.96 o 
  -7   1  11      100.30       74.60      9.97 o 
  -5   1  11        0.51        3.38      7.72 o 
  -3   1  11     1013.94      970.56     20.73 o 
  -1   1  11        1.78        6.17      5.79 o 
   1   1  11        3.40       12.02      8.84 o 
   3   1  11      134.69      158.68     29.89 o 
   5   1  11        6.58        8.72      8.19 o 
   7   1  11        1.42        2.62     11.31 o 
   9   1  11       21.00       11.84      9.36 o 
 -26   2  11        0.61        8.62      6.93 o 
 -24   2  11       13.85       11.18      9.60 o 
 -22   2  11      203.98      183.33     12.48 o 
 -20   2  11      272.25      283.10     15.12 o 
 -18   2  11       89.32       64.89     11.33 o 
 -16   2  11       60.08       58.43      9.48 o 
 -14   2  11       29.53       38.19      9.05 o 
 -12   2  11     2536.77     2604.29     34.93 o 
 -10   2  11      532.16      492.61     18.07 o 
  -8   2  11       23.62       38.69      8.04 o 
  -6   2  11      276.87      292.70     11.13 o 
  -4   2  11       18.64       31.21      8.45 o 
  -2   2  11     1312.44     1253.67     28.64 o 
   0   2  11       23.19       29.76      7.82 o 
   2   2  11       75.90       66.98     13.80 o 
   4   2  11      292.53      302.85     22.87 o 
   6   2  11      193.68      216.82     19.54 o 
   8   2  11        9.94       13.38      9.68 o 
 -25   3  11       63.46       65.38     10.21 o 
 -23   3  11      143.93      154.30     21.47 o 
 -21   3  11      727.26      703.74     20.42 o 
 -19   3  11      152.76      146.54     14.50 o 
 -17   3  11        4.27        6.21      8.88 o 
 -15   3  11      256.25      273.32     15.09 o 
 -13   3  11      319.83      306.55     10.73 o 
 -11   3  11     1938.62     1995.42     28.83 o 
  -9   3  11      532.78      531.59     13.42 o 
  -7   3  11        2.50        4.67      6.11 o 
  -5   3  11      916.26      947.99     17.30 o 
  -3   3  11      905.62      922.62     19.79 o 
  -1   3  11      728.18      697.19     19.86 o 
   1   3  11       91.01       82.26     10.75 o 
   3   3  11      348.51      362.60     17.06 o 
   5   3  11      136.97      116.66     19.55 o 
   7   3  11      235.12      249.00     29.44 o 
 -24   4  11      504.42      520.40     34.17 o 
 -22   4  11      297.77      311.66     21.35 o 
 -20   4  11      302.92      308.66     13.81 o 
 -18   4  11      153.68      172.32     13.50 o 
 -16   4  11       56.99       69.62      8.43 o 
 -14   4  11     1566.00     1586.83     58.34 o 
 -12   4  11      398.71      369.91     12.96 o 
 -10   4  11       16.15       14.88      5.90 o 
  -8   4  11      573.10      509.03     14.41 o 
  -6   4  11     2113.69     2160.84     30.34 o 
  -4   4  11       67.92       69.09      7.82 o 
  -2   4  11        9.04       15.03      6.90 o 
   0   4  11      796.60      814.31     19.67 o 
   2   4  11      677.06      708.68     22.69 o 
   4   4  11      162.15      154.52     20.09 o 
   6   4  11      449.98      427.86     28.78 o 
 -23   5  11      221.57      198.45     25.63 o 
 -21   5  11      378.62      363.67     32.06 o 
 -19   5  11      398.36      417.20     24.38 o 
 -17   5  11       36.12       21.87     10.22 o 
 -15   5  11      442.10      448.28     22.85 o 
 -13   5  11      318.94      304.53     11.59 o 
 -11   5  11     1670.65     1622.22     30.46 o 
  -9   5  11     1583.29     1615.28     29.77 o 
  -7   5  11     1764.59     1783.63     32.44 o 
  -5   5  11     1623.87     1688.63     31.92 o 
  -3   5  11      324.73      329.88     13.84 o 
  -1   5  11     1024.66     1083.03     34.60 o 
   1   5  11      547.20      578.01     20.17 o 
   3   5  11      269.84      242.78     16.79 o 
   5   5  11      551.76      595.78     24.20 o 
 -22   6  11      162.45      154.96     30.76 o 
 -20   6  11      163.93      166.05     23.08 o 
 -18   6  11      282.81      299.18     27.54 o 
 -16   6  11      608.47      584.17     21.89 o 
 -14   6  11      489.29      530.17     24.87 o 
 -12   6  11      400.34      366.03     24.62 o 
 -10   6  11     1017.62     1009.17     38.33 o 
  -8   6  11      714.19      725.84     20.96 o 
  -6   6  11     1458.84     1491.08     32.58 o 
  -4   6  11      184.31      161.80     10.77 o 
  -2   6  11      699.35      729.46     16.18 o 
   0   6  11      683.51      691.27     21.57 o 
   2   6  11      428.16      402.76     18.45 o 
   4   6  11      660.35      737.60     34.20 o 
 -19   7  11       49.18       35.83     17.31 o 
 -17   7  11      218.59      172.11     16.30 o 
 -15   7  11       98.53       63.96     32.19 o 
 -13   7  11      293.70      278.17     20.32 o 
 -11   7  11      291.71      305.13     15.14 o 
  -9   7  11      702.62      694.67     24.76 o 
  -7   7  11     1572.68     1630.42     31.36 o 
  -5   7  11      155.46      154.20     12.75 o 
  -3   7  11      551.77      559.91     20.94 o 
  -1   7  11       92.14       84.03     12.32 o 
   1   7  11      282.79      270.86     34.51 o 
   3   7  11      239.20      262.83     22.35 o 
 -18   8  11     1025.15     1124.13     51.43 o 
 -16   8  11      672.06      668.42     30.16 o 
 -14   8  11      428.95      447.71     28.19 o 
 -12   8  11      382.98      378.81     16.35 o 
 -10   8  11      101.00      113.91     13.00 o 
  -8   8  11      928.04      925.18     35.13 o 
  -6   8  11      330.36      330.66     15.81 o 
  -4   8  11      458.11      447.19     18.33 o 
  -2   8  11      367.11      318.35     16.55 o 
   0   8  11      710.62      744.16     24.19 o 
 -11   9  11       88.79       79.16     17.80 o 
  -9   9  11      233.64      208.64     14.82 o 
  -7   9  11      184.57      179.81     13.16 o 
  -5   9  11      281.76      280.56     15.54 o 
 -26   0  12      362.30      330.99     32.46 o 
 -24   0  12      221.70      240.82     19.55 o 
 -22   0  12      159.20      203.65     17.62 o 
 -20   0  12     1468.96     1606.65     49.96 o 
 -18   0  12       34.67       34.84     21.21 o 
 -16   0  12     2418.38     2949.79     58.62 o 
 -14   0  12      416.42      394.20     21.86 o 
 -12   0  12        8.99       22.33     15.01 o 
 -10   0  12     1390.13     1379.22     43.91 o 
  -8   0  12     1395.37     1416.22     48.62 o 
  -6   0  12     5442.25     5844.41    116.73 o 
  -4   0  12      196.79      242.60     30.66 o 
  -2   0  12      950.72      930.45     61.33 o 
   0   0  12      441.40      465.53     29.98 o 
   2   0  12      252.11      269.84     30.45 o 
   4   0  12      199.79      224.96     35.60 o 
   6   0  12      196.30      249.84     60.97 o 
 -25   1  12      199.31      202.47     13.40 o 
 -23   1  12      118.60      142.52     12.02 o 
 -21   1  12      383.38      413.03     16.10 o 
 -19   1  12      633.89      608.03     19.24 o 
 -17   1  12     2259.87     2280.29     69.62 o 
 -15   1  12      789.25      752.88     23.53 o 
 -13   1  12      550.74      531.24     12.54 o 
 -11   1  12      372.72      360.43     16.23 o 
  -9   1  12     2443.53     2499.28     35.58 o 
  -7   1  12     2598.63     2825.20     39.87 o 
  -5   1  12     1495.30     1514.29     29.20 o 
  -3   1  12      491.55      544.19     17.47 o 
  -1   1  12      589.25      623.26     32.53 o 
   1   1  12     1081.27     1134.30     48.35 o 
   3   1  12     1316.77     1344.28     98.59 o 
   5   1  12      597.81      550.08     25.37 o 
   7   1  12      820.30      816.66     28.76 o 
 -26   2  12       37.77       38.29      8.06 o 
 -24   2  12      219.83      226.47     12.79 o 
 -22   2  12      138.70      154.07     13.22 o 
 -20   2  12      201.61      189.41     13.66 o 
 -18   2  12     2635.88     2887.06     39.41 o 
 -16   2  12      284.48      274.82     20.69 o 
 -14   2  12     1085.11     1140.60     25.70 o 
 -12   2  12      235.28      236.36     11.02 o 
 -10   2  12      214.64      194.62     11.36 o 
  -8   2  12     1971.10     2024.10     32.82 o 
  -6   2  12      729.12      735.28     18.75 o 
  -4   2  12     1499.54     1531.18     43.78 o 
  -2   2  12      230.74      228.55     11.48 o 
   0   2  12      444.19      444.56     15.91 o 
   2   2  12      688.10      724.21     24.66 o 
   4   2  12      408.03      426.62     20.76 o 
   6   2  12      416.04      372.44     24.19 o 
 -25   3  12      379.76      380.52     19.86 o 
 -23   3  12      597.08      607.01     36.96 o 
 -21   3  12      300.72      315.11     18.39 o 
 -19   3  12      740.98      774.13     21.73 o 
 -17   3  12      113.13       92.52     12.62 o 
 -15   3  12     1040.26     1071.73     36.18 o 
 -13   3  12      832.89      800.62     20.28 o 
 -11   3  12      990.28     1030.00     21.01 o 
  -9   3  12       91.55       91.67      8.79 o 
  -7   3  12        5.88       11.18      7.18 o 
  -5   3  12       30.93       18.59      7.96 o 
  -3   3  12        6.36       12.57      7.27 o 
  -1   3  12      154.18      162.20     11.93 o 
   1   3  12      221.22      220.53     15.28 o 
   3   3  12      396.75      354.95     19.12 o 
   5   3  12      664.41      750.65     37.19 o 
 -24   4  12       24.37       16.99     14.17 o 
 -22   4  12      358.00      361.72     26.38 o 
 -20   4  12      264.90      266.97     15.20 o 
 -18   4  12       93.51       79.16     10.47 o 
 -16   4  12       74.07       67.87      9.49 o 
 -14   4  12      498.46      496.36     16.15 o 
 -12   4  12      780.62      769.26     16.09 o 
 -10   4  12      687.44      699.55     19.97 o 
  -8   4  12      903.83      863.62     22.05 o 
  -6   4  12      508.74      494.59     15.24 o 
  -4   4  12     1452.73     1357.72     31.16 o 
  -2   4  12      934.17      985.01     24.11 o 
   0   4  12      275.05      303.38     23.04 o 
   2   4  12      218.84      183.26     15.31 o 
   4   4  12      304.80      297.82     20.59 o 
 -23   5  12       69.63       67.56     20.12 o 
 -21   5  12       83.03       67.79     17.86 o 
 -19   5  12       56.78       51.03     14.19 o 
 -17   5  12       10.68        9.44     12.90 o 
 -15   5  12       78.04       68.59     13.55 o 
 -13   5  12      263.09      248.46     11.41 o 
 -11   5  12      278.27      278.66     10.25 o 
  -9   5  12       92.78       81.83      8.18 o 
  -7   5  12       81.24       80.55      8.48 o 
  -5   5  12      960.86      955.91     19.83 o 
  -3   5  12     1299.09     1362.96     22.42 o 
  -1   5  12      398.82      373.47     14.28 o 
   1   5  12      278.62      318.83     31.37 o 
   3   5  12       29.35       20.89     15.84 o 
 -20   6  12       23.87       -0.17     13.30 o 
 -18   6  12       38.94       21.96     17.64 o 
 -16   6  12       17.03        6.11      6.53 o 
 -14   6  12       66.70       37.14     15.62 o 
 -12   6  12      748.03      671.01     19.98 o 
 -10   6  12      482.62      422.68     19.56 o 
  -8   6  12       53.98       39.95      9.66 o 
  -6   6  12      169.81      159.93     13.76 o 
  -4   6  12       28.48       35.20     12.28 o 
  -2   6  12      147.07      138.10     14.00 o 
   0   6  12      280.99      297.20     17.40 o 
   2   6  12        3.43        9.24      7.59 o 
 -19   7  12        0.88       12.13     15.71 o 
 -17   7  12       52.86       61.34     22.97 o 
 -15   7  12       50.18       43.64     17.01 o 
 -13   7  12       43.48       18.97      6.55 o 
 -11   7  12       92.33       82.21     14.77 o 
  -9   7  12       82.31       67.94     11.76 o 
  -7   7  12        6.93       13.56      6.41 o 
  -5   7  12       74.02       81.76     14.08 o 
  -3   7  12       34.01       39.20      9.64 o 
  -1   7  12       67.56      104.08     14.37 o 
 -14   8  12      247.55      285.89     21.72 o 
 -12   8  12       47.25       43.86     11.52 o 
 -10   8  12        3.51        7.29      5.72 o 
  -8   8  12       44.52       40.05      9.32 o 
  -6   8  12       99.90       81.17     14.90 o 
  -4   8  12       13.60        8.37      6.62 o 
 -25   1  13        1.34       20.77      9.09 o 
 -23   1  13       58.89       49.77     10.34 o 
 -21   1  13       12.63        5.65      7.91 o 
 -19   1  13      106.46      108.92     11.27 o 
 -17   1  13      129.64      101.28     13.08 o 
 -15   1  13        2.73       11.34      9.55 o 
 -13   1  13        4.21       19.99      7.05 o 
 -11   1  13       51.41       46.67      8.81 o 
  -9   1  13      120.14      101.69     12.66 o 
  -7   1  13      117.16       78.64     12.27 o 
  -5   1  13      284.48      274.25     14.06 o 
  -3   1  13      364.34      347.44     16.50 o 
  -1   1  13       86.21       92.89     10.13 o 
   1   1  13        7.32       16.93     12.22 o 
   3   1  13      153.28      203.92     20.08 o 
   5   1  13      197.86      187.72     38.42 o 
 -24   2  13       80.99       74.55     10.45 o 
 -22   2  13       27.99       13.61     13.04 o 
 -20   2  13      135.19      168.12     13.49 o 
 -18   2  13       73.52       68.36     10.67 o 
 -16   2  13       43.54       37.95      9.86 o 
 -14   2  13      456.21      461.15     17.40 o 
 -12   2  13      129.50      145.08     11.71 o 
 -10   2  13      101.18       99.62      9.98 o 
  -8   2  13      168.67      146.27     10.88 o 
  -6   2  13      125.99      124.02     13.22 o 
  -4   2  13      383.67      370.82     15.62 o 
  -2   2  13      442.82      451.34     16.89 o 
   0   2  13      170.03      169.49     15.46 o 
   2   2  13       33.31       32.51     11.96 o 
   4   2  13       28.35        9.58      8.67 o 
 -23   3  13        1.44        5.32     10.01 o 
 -21   3  13      224.35      223.12     16.06 o 
 -19   3  13       14.43       12.78      8.49 o 
 -17   3  13      131.33      126.27     12.09 o 
 -15   3  13      275.53      266.43     16.76 o 
 -13   3  13     1043.73     1065.40     30.42 o 
 -11   3  13      410.88      411.83     14.53 o 
  -9   3  13        6.70        9.66      6.94 o 
  -7   3  13       64.36       77.55      9.56 o 
  -5   3  13      302.51      313.42     13.03 o 
  -3   3  13      600.46      577.50     16.36 o 
  -1   3  13      789.90      881.01     30.37 o 
   1   3  13       98.85       94.44     14.14 o 
   3   3  13       18.36       15.68     12.71 o 
 -22   4  13      653.83      653.37     40.93 o 
 -20   4  13      102.21      141.75     23.54 o 
 -18   4  13      224.69      245.42     14.12 o 
 -16   4  13       99.77      114.60     12.24 o 
 -14   4  13      445.54      415.75     17.30 o 
 -12   4  13      948.10      934.69     18.64 o 
 -10   4  13      188.03      207.68     12.96 o 
  -8   4  13       41.13       47.99      8.96 o 
  -6   4  13       90.31       80.09     10.45 o 
  -4   4  13       58.86       63.12     10.33 o 
  -2   4  13       26.76       19.20      8.11 o 
   0   4  13       64.64       55.92     15.36 o 
   2   4  13        2.19        8.17     11.46 o 
 -21   5  13        7.79       21.89     13.65 o 
 -19   5  13       96.75      116.78     21.54 o 
 -17   5  13      401.57      394.22     23.30 o 
 -15   5  13      305.54      268.43     15.76 o 
 -13   5  13      304.05      328.47     19.30 o 
 -11   5  13      210.99      237.86     15.08 o 
  -9   5  13      178.09      208.43     10.81 o 
  -7   5  13      313.22      297.22     13.42 o 
  -5   5  13      963.80      948.83     26.11 o 
  -3   5  13     1212.50     1204.71     29.75 o 
  -1   5  13      787.39      668.61     39.26 o 
   1   5  13      390.85      444.83     20.86 o 
 -20   6  13       75.97       88.91     28.04 o 
 -18   6  13      139.10      116.18     29.71 o 
 -16   6  13      451.74      441.23     19.98 o 
 -14   6  13      134.44      126.67     18.29 o 
 -12   6  13      399.74      370.51     20.05 o 
 -10   6  13      153.37      150.52     13.01 o 
  -8   6  13      455.42      454.54     18.21 o 
  -6   6  13      209.91      216.96     22.02 o 
  -4   6  13      371.30      371.53     16.94 o 
  -2   6  13      413.86      401.11     22.89 o 
 -15   7  13      146.37      134.66     15.65 o 
 -13   7  13        4.32       11.56     17.00 o 
 -11   7  13       11.69       12.62      9.23 o 
  -9   7  13      339.79      300.98     17.14 o 
  -7   7  13      391.46      401.96     20.52 o 
  -5   7  13      181.87      166.23     14.43 o 
 -24   0  14      131.88      163.38     18.97 o 
 -22   0  14      203.17      179.46     18.97 o 
 -20   0  14      123.86      111.45     14.53 o 
 -18   0  14     1277.67     1287.61     39.21 o 
 -16   0  14      139.14      157.20     17.31 o 
 -14   0  14        5.62       27.05     12.70 o 
 -12   0  14       82.08      105.26     18.35 o 
 -10   0  14       36.56       45.20     15.55 o 
  -8   0  14      389.45      388.48     23.19 o 
  -6   0  14      402.57      379.89     20.72 o 
  -4   0  14      151.35      178.04     16.21 o 
  -2   0  14      218.00      210.55     15.38 o 
   0   0  14      916.97     1109.06     59.91 o 
   2   0  14      301.57      245.67     64.52 o 
 -23   1  14      209.26      206.86     16.45 o 
 -21   1  14      152.55      140.83     12.88 o 
 -19   1  14      344.43      342.12     17.74 o 
 -17   1  14      364.41      361.41     21.31 o 
 -15   1  14      219.65      223.30     15.04 o 
 -13   1  14      498.94      466.13     15.79 o 
 -11   1  14      547.25      543.46     17.78 o 
  -9   1  14     1435.69     1460.88     35.63 o 
  -7   1  14      743.47      710.52     32.91 o 
  -5   1  14      454.54      495.01     20.20 o 
  -3   1  14      157.95      140.40     16.37 o 
  -1   1  14      489.28      580.42     25.43 o 
   1   1  14      370.49      368.12     27.01 o 
 -22   2  14      108.00      106.92     12.14 o 
 -20   2  14      306.73      270.59     15.86 o 
 -18   2  14       38.66       26.34      9.73 o 
 -16   2  14      294.62      312.21     19.88 o 
 -14   2  14      563.11      548.98     21.69 o 
 -12   2  14      233.71      246.41     11.83 o 
 -10   2  14      951.08      946.48     18.69 o 
  -8   2  14      517.22      577.55     17.39 o 
  -6   2  14      224.54      225.02     12.63 o 
  -4   2  14      237.97      219.33     12.08 o 
  -2   2  14      410.04      445.52     23.04 o 
   0   2  14      179.12      207.63     24.86 o 
 -23   3  14      250.07      280.46     33.46 o 
 -21   3  14      892.35      975.31     41.24 o 
 -19   3  14      222.74      250.50     20.58 o 
 -17   3  14      369.75      353.07     18.26 o 
 -15   3  14      298.46      279.42     15.68 o 
 -13   3  14      189.70      205.03     14.43 o 
 -11   3  14      756.35      711.48     18.31 o 
  -9   3  14      340.92      314.43     12.90 o 
  -7   3  14      414.72      430.84     15.00 o 
  -5   3  14       94.58       89.99      9.64 o 
  -3   3  14        7.09       24.00      7.86 o 
  -1   3  14       64.29       67.39     16.52 o 
 -20   4  14       85.28       87.48     22.11 o 
 -18   4  14       19.34        5.46      8.02 o 
 -16   4  14      268.56      250.22     17.60 o 
 -14   4  14      101.48       86.13     11.97 o 
 -12   4  14      533.56      522.32     22.79 o 
 -10   4  14       31.78       29.25      7.95 o 
  -8   4  14      118.77      122.19     11.76 o 
  -6   4  14      387.93      419.06     17.18 o 
  -4   4  14      569.44      548.66     18.28 o 
  -2   4  14      395.63      378.86     39.00 o 
 -19   5  14       65.00       57.27     17.53 o 
 -17   5  14       13.73       -0.12     13.38 o 
 -15   5  14      155.99      132.40     19.27 o 
 -13   5  14      262.39      245.25     21.67 o 
 -11   5  14       36.83       31.42     15.52 o 
  -9   5  14        4.65       14.80      6.68 o 
  -7   5  14       20.34       29.15     10.13 o 
  -5   5  14       33.77       27.83      7.99 o 
  -3   5  14      385.16      381.26     19.78 o 
 -16   6  14        8.62        1.67     14.12 o 
 -14   6  14      107.93       95.20     19.66 o 
 -12   6  14        7.40       14.57     13.90 o 
 -10   6  14       18.83       14.74      8.68 o 
  -8   6  14       30.05       16.28     11.11 o 
  -6   6  14       97.85       89.16     14.77 o 
 -21   1  15        3.50        6.76      9.34 o 
 -19   1  15       10.19        4.84      9.22 o 
 -17   1  15        4.67        5.32      8.65 o 
 -15   1  15       97.41      105.09     11.60 o 
 -13   1  15        7.90        7.80      8.88 o 
 -11   1  15       67.13       67.99      9.13 o 
  -9   1  15       14.57        5.52      7.85 o 
  -7   1  15       17.89       18.86      7.77 o 
  -5   1  15        8.62       24.04      8.21 o 
  -3   1  15       19.08        9.09      7.82 o 
 -22   2  15      169.36      151.24     27.46 o 
 -20   2  15       20.06       15.23      9.22 o 
 -18   2  15        7.31       15.44      9.39 o 
 -16   2  15       17.06       25.57     10.25 o 
 -14   2  15        4.53        6.78      9.22 o 
 -12   2  15       85.18       83.71     10.27 o 
 -10   2  15        3.11       11.23      8.24 o 
  -8   2  15        9.72       10.88      7.81 o 
  -6   2  15       35.93       33.30      7.76 o 
  -4   2  15       51.27       39.39     12.51 o 
  -2   2  15       27.47       12.53     10.75 o 
 -19   3  15        4.37        2.85     10.62 o 
 -17   3  15      122.14      102.72     13.75 o 
 -15   3  15        8.23       11.64      8.63 o 
 -13   3  15      161.19      134.86     12.75 o 
 -11   3  15       57.17       64.38     10.37 o 
  -9   3  15      159.45      181.88     12.30 o 
  -7   3  15       42.98       37.01      9.57 o 
  -5   3  15      335.53      323.83     17.89 o 
  -3   3  15       88.66       72.33     10.28 o 
 -18   4  15      400.74      413.16     34.84 o 
 -16   4  15      220.90      222.45     18.90 o 
 -14   4  15      290.25      318.96     22.91 o 
 -12   4  15       35.43       46.69     11.11 o 
 -10   4  15       59.72       57.49      9.80 o 
  -8   4  15      204.19      214.84     15.95 o 
  -6   4  15      219.08      206.28     13.59 o 
 -15   5  15      118.84       91.65     32.08 o 
 -13   5  15       67.18       60.17     18.80 o 
 -11   5  15      174.09      175.57     21.35 o 
  -9   5  15       35.53       33.59     13.02 o 
 -18   0  16       41.60       50.62     18.10 o 
 -16   0  16      334.71      318.64     26.45 o 
 -14   0  16      273.59      263.72     26.28 o 
 -12   0  16      241.05      250.58     23.10 o 
 -10   0  16       97.12      116.50     20.20 o 
  -8   0  16        2.89        7.03     10.76 o 
  -6   0  16        6.00       16.85     12.53 o 
 -19   1  16       88.03       92.19     12.06 o 
 -17   1  16      132.27      131.19     16.25 o 
 -15   1  16      164.26      143.11     12.23 o 
 -13   1  16      325.32      348.47     19.61 o 
 -11   1  16      159.24      131.38     10.23 o 
  -9   1  16      373.32      380.96     17.76 o 
  -7   1  16      173.45      153.44     11.18 o 
 -18   2  16      116.55      116.21     14.12 o 
 -16   2  16       84.26      104.40     14.64 o 
 -14   2  16       99.65       80.43     13.79 o 
 -12   2  16      240.48      234.68     18.80 o 
 -10   2  16      116.34      118.57     12.67 o 
  -8   2  16      211.90      225.14     13.98 o 
 -15   3  16      385.49      440.04     19.62 o 
 -13   3  16      183.95      150.52     15.84 o 
 -11   3  16      304.42      333.03     19.62 o 
  -9   3  16       43.37       29.73     17.56 o 
                                                 
